# Supplementary material for: Transcriptome Sequencing Unveils a Molecular-Stratification-Predicting Prognosis of Sarcoma Associated with Lipid Metabolism
Source: Int J Mol Sci. 2024 Jan 29;25(3):1643. doi: 10.3390/ijms25031643 (PMC10855378; doi:10.3390/ijms25031643)
Supplement: Supplementary file 1 [file ijms-25-01643-s001.zip]

Archive with 14 entries (14 files):
- .DS_Store
- Figure S1.pdf
- Figure S2.pdf
- Figure S3.pdf
- Figure S4.pdf
- Figure S5.pdf
- Figure S6.pdf
- Supplementary Materials Methods and Captions.pdf
- Table S1.xlsx
- Table S2.xlsx
- Table S3.xlsx
- Table S4.xlsx
- Table S5.xlsx
- Table S6.xlsx
