# Supplementary material for: Transcriptome Sequencing Unveils a Molecular-Stratification-Predicting Prognosis of Sarcoma Associated with Lipid Metabolism
Source: Int J Mol Sci. 2024 Jan 29;25(3):1643. doi: 10.3390/ijms25031643 (PMC10855378; doi:10.3390/ijms25031643)
Supplement: Supplementary file 1 [file ijms-25-01643-s001.zip › Table S1.xlsx]

## Sheet: Sheet1
Table S1. Grouping information of TCGA-SARC training and test cohorts
Training cohort	Test cohort
TCGA-X9-A973	TCGA-X6-A8C5
TCGA-IE-A4EJ	TCGA-DX-A8BG
TCGA-DX-A240	TCGA-DX-A7ET
TCGA-IW-A3M6	TCGA-DX-A48N
TCGA-DX-AB35	TCGA-DX-A6YQ
TCGA-SG-A849	TCGA-QQ-A5VA
TCGA-FX-A3NK	TCGA-VT-A80J
TCGA-K1-A42X	TCGA-DX-A23U
TCGA-K1-A3PO	TCGA-DX-A1L0
TCGA-SG-A6Z7	TCGA-X6-A8C7
TCGA-QQ-A8VG	TCGA-QQ-A5VC
TCGA-DX-A23Z	TCGA-QQ-A5VB
TCGA-DX-A6BF	TCGA-DX-A6YX
TCGA-DX-A8BV	TCGA-DX-A3UE
TCGA-DX-AB32	TCGA-3B-A9HJ
TCGA-IE-A4EH	TCGA-QC-AA9N
TCGA-DX-A3LS	TCGA-HB-A43Z
TCGA-DX-A1KW	TCGA-DX-A48P
TCGA-DX-A1L2	TCGA-DX-A8BS
TCGA-IS-A3K6	TCGA-3B-A9HR
TCGA-MO-A47P	TCGA-FX-A2QS
TCGA-HB-A3L4	TCGA-PT-A8TR
TCGA-MJ-A68H	TCGA-DX-A6Z0
TCGA-DX-A2J0	TCGA-JV-A75J
TCGA-DX-A3UF	TCGA-DX-AB3B
TCGA-DX-A8BQ	TCGA-DX-A8BX
TCGA-IE-A3OV	TCGA-RN-AAAQ
TCGA-DX-A23T	TCGA-DX-A3LU
TCGA-DX-A7EN	TCGA-HB-A2OT
TCGA-DX-A2J4	TCGA-K1-A6RT
TCGA-DX-A7ES	TCGA-K1-A6RV
TCGA-DX-AB2G	TCGA-DX-A23R
TCGA-DX-AB2Q	TCGA-IE-A4EI
TCGA-VT-AB3D	TCGA-DX-A8BR
TCGA-QQ-A5V9	TCGA-3B-A9HI
TCGA-X9-A971	TCGA-X6-A7WB
TCGA-DX-A8BL	TCGA-DX-A1L1
TCGA-DX-A48O	TCGA-DX-AB2H
TCGA-DX-A6BA	TCGA-DX-A2IZ
TCGA-PC-A5DP	TCGA-QC-A6FX
TCGA-QC-A7B5	TCGA-K1-A3PN
TCGA-QQ-A5V2	TCGA-DX-A23V
TCGA-DX-A6BG	TCGA-DX-A7ER
TCGA-IS-A3K8	TCGA-DX-A6YU
TCGA-N1-A6IA	TCGA-DX-AB2E
TCGA-DX-A48U	TCGA-HS-A5NA
TCGA-SI-A71Q	TCGA-3B-A9HY
TCGA-3B-A9I3	TCGA-DX-AB36
TCGA-QQ-A8VB	TCGA-MO-A47R
TCGA-DX-AB2P	TCGA-WP-A9GB
TCGA-PC-A5DO	TCGA-FX-A3TO
TCGA-HB-A5W3	TCGA-IF-A4AK
TCGA-DX-A6Z2	TCGA-DX-AB2T
TCGA-DX-A8BN	TCGA-Z4-A9VC
TCGA-X6-A8C3	TCGA-DX-A48L
TCGA-DX-AB3A	TCGA-DX-A8BU
TCGA-K1-A42W	TCGA-WK-A8XT
TCGA-DX-A3LY	TCGA-DX-A8BH
TCGA-DX-A8BM	TCGA-3B-A9I0
TCGA-KD-A5QU	TCGA-DX-A6YV
TCGA-DX-A3UB	TCGA-DX-A2J1
TCGA-KD-A5QS	TCGA-LI-A9QH
TCGA-UE-A6QT	TCGA-IF-A4AJ
TCGA-KD-A5QT	TCGA-QQ-A8VF
TCGA-3B-A9HZ	TCGA-MJ-A850
TCGA-X6-A7W8	TCGA-WK-A8XQ
TCGA-IW-A3M5	TCGA-VT-A80G
TCGA-DX-A6B9	TCGA-DX-A3UD
TCGA-SI-A71P	TCGA-WK-A8XX
TCGA-RN-A68Q	TCGA-Z4-A8JB
TCGA-KF-A41W	TCGA-X6-A8C2
TCGA-DX-AB2O	TCGA-PC-A5DK
TCGA-WK-A8XO	TCGA-IE-A4EK
TCGA-DX-AB3C	TCGA-DX-A6YZ
TCGA-DX-A8BK	TCGA-FX-A48G
TCGA-DX-A3U6	TCGA-DX-A8BZ
TCGA-DX-A7EQ	TCGA-DX-A8BT
TCGA-DX-A1KY	TCGA-SI-AA8B
TCGA-MB-A5Y8	TCGA-DX-AB2V
TCGA-SI-AA8C	TCGA-DX-A3M1
TCGA-DX-A48R	TCGA-FX-A8OO
TCGA-SG-A6Z4	TCGA-DX-A6YT
TCGA-DX-A1L4	TCGA-DX-A23Y
TCGA-DX-A8BJ	TCGA-DX-A3UA
TCGA-MJ-A68J	TCGA-WK-A8XZ
TCGA-DX-A3M2	TCGA-DX-A48J
TCGA-DX-A3UC	TCGA-HB-A3YV
TCGA-DX-A8BP	TCGA-HS-A5N9
TCGA-3B-A9HX	TCGA-WK-A8Y0
TCGA-WK-A8XS	TCGA-DX-AB2L
TCGA-PC-A5DM	TCGA-K1-A6RU
TCGA-DX-AB2X	TCGA-Z4-AAPG
TCGA-3R-A8YX	TCGA-3B-A9HP
TCGA-3B-A9HT	TCGA-QQ-A8VD
TCGA-JV-A5VF	TCGA-DX-A6BH
TCGA-DX-AB2S	TCGA-3B-A9HL
TCGA-MB-A5YA	TCGA-DX-A3U5
TCGA-X6-A8C6	TCGA-DX-A1KZ
TCGA-IF-A3RQ	TCGA-Z4-AAPF
TCGA-DX-AB2W	TCGA-DX-A6B7
TCGA-DX-A1L3	TCGA-FX-A3RE
TCGA-DX-A7EI	TCGA-3B-A9HO
TCGA-IE-A6BZ	TCGA-DX-A1KX
TCGA-LI-A67I	TCGA-DX-A8BO
TCGA-FX-A3NJ	TCGA-DX-A7EL
TCGA-JV-A5VE	TCGA-MB-A8JL
TCGA-MB-A8JK	TCGA-DX-A7EM
TCGA-3B-A9HS	TCGA-IS-A3K7
TCGA-X6-A7WD	TCGA-DX-A7EO
TCGA-DX-AB2Z	TCGA-FX-A76Y
TCGA-DX-A3U9	TCGA-WK-A8XY
TCGA-HS-A5N7	TCGA-DX-A6BE
TCGA-QQ-A5VD	TCGA-DX-AATS
TCGA-X6-A7WC	TCGA-IS-A3KA
TCGA-IW-A3M4	TCGA-DX-A3U8
TCGA-DX-A48K	TCGA-3B-A9HU
TCGA-3B-A9HV	TCGA-DX-A6YR
TCGA-DX-AB2J	TCGA-HS-A5N8
TCGA-DX-AB30	TCGA-X2-A95T
TCGA-QQ-A8VH	TCGA-DX-A7EU
TCGA-DX-A1KU	TCGA-3B-A9I1
TCGA-DX-A3LW	TCGA-DX-AB37
TCGA-DX-A6BB	TCGA-DX-A7EF
TCGA-3B-A9HQ	TCGA-PC-A5DN
TCGA-DX-A6YS	TCGA-SI-A71O
TCGA-DX-AB2F	TCGA-DX-A3LT
TCGA-X6-A8C4	TCGA-DX-A3U7
TCGA-DX-A6B8	TCGA-PC-A5DL
