# Supplementary material for: Transcriptome Sequencing Unveils a Molecular-Stratification-Predicting Prognosis of Sarcoma Associated with Lipid Metabolism
Source: Int J Mol Sci. 2024 Jan 29;25(3):1643. doi: 10.3390/ijms25031643 (PMC10855378; doi:10.3390/ijms25031643)
Supplement: Supplementary file 1 [file ijms-25-01643-s001.zip › Table S2.xlsx]

## Sheet: Table S1
Table S2. Univariate Cox analyses of the correlations of LMAGs with overall survival using TCGA training set.
id	HR	HR.95L	HR.95H	p value
SQLE	2.41163	1.65491	3.51437	4.61e-06
PTDSS1	2.50316	1.47484	4.24847	0.000675008
TNF	0.0803563	0.0187375	0.34461	0.000688533
FASN	1.82717	1.20259	2.77615	0.00473762
DHCR7	1.47646	1.11902	1.94808	0.00586725
ACAA1	0.385752	0.194296	0.765868	0.00648318
PLA2G4C	0.602863	0.417961	0.869564	0.00677327
PTGER3	0.705211	0.542641	0.916486	0.00899552
CYP27B1	1.27266	1.05707	1.53221	0.0108935
PIK3R2	3.06419	1.2926	7.26387	0.010998
NR1H3	0.624558	0.432583	0.901729	0.0120053
LIPG	1.54184	1.09643	2.1682	0.0128034
GGT1	0.485988	0.272881	0.865519	0.0142686
ADRA1A	0.506786	0.293842	0.874048	0.0145233
CPT1A	0.599321	0.391526	0.9174	0.0184309
SLC16A1	1.55212	1.05652	2.28019	0.0250826
PCYT1A	0.477114	0.248628	0.915575	0.0260685
HMGCS1	1.51877	1.0489	2.19912	0.0269152
PPARD	1.86403	1.072	3.24126	0.027365
TSHR	2.23084	1.08844	4.57227	0.0284213
ADH5	0.565077	0.337931	0.944903	0.0295542
IDI1	1.87065	1.06166	3.29608	0.0302345
CDIPT	0.485967	0.249913	0.944985	0.0334422
CBR3	0.759703	0.589177	0.979586	0.0340912
TSHB	0.164144	0.0308349	0.873797	0.0341669
ACOX1	0.473424	0.236987	0.945748	0.0341793
HMGCR	1.70957	1.03915	2.81251	0.0347584
SCD	1.20735	1.01191	1.44054	0.0364967
PRKACA	0.58622	0.354741	0.968745	0.0371726
LEPR	1.34705	1.01238	1.79237	0.0409165
PCYT1B	0.717552	0.517124	0.995661	0.0470355
SRD5A1	1.65522	0.993752	2.75697	0.0528814
ARSA	0.705297	0.49522	1.00449	0.0529744
PRKAG1	0.514105	0.261906	1.00916	0.0531777
SREBF1	0.677849	0.455162	1.00948	0.0556828
CYP3A5	0.444088	0.192698	1.02344	0.0567049
PRKAA1	0.661545	0.432191	1.01261	0.057136
PTGDS	0.888535	0.786135	1.00427	0.0585309
TNFRSF1A	0.593817	0.337774	1.04395	0.0702106
ALOX5	0.772567	0.58045	1.02827	0.0769195
DGKA	0.530513	0.254479	1.10596	0.0907871
PLA2G2D	0.78004	0.579156	1.0506	0.10204
ELOVL2	1.2324	0.956643	1.58763	0.105885
GBA	0.680813	0.418935	1.10639	0.120696
HSD11B1	0.867668	0.709996	1.06035	0.16537
EBP	1.27882	0.901882	1.8133	0.16748
PTGS1	0.85071	0.674738	1.07258	0.171494
MVD	1.36521	0.855857	2.17768	0.191333
BAAT	1.55447	0.712903	3.3895	0.267378
FABP4	0.93215	0.821566	1.05762	0.27549
ACACA	1.21949	0.825488	1.80154	0.318919
MVK	1.37224	0.733671	2.56662	0.321905
CEL	1.40931	0.669891	2.96488	0.36591
CYP1B1	0.949302	0.809023	1.1139	0.523649
CYP1A1	1.22775	0.161777	9.31751	0.842714
