# Supplementary material for: Transcriptome Sequencing Unveils a Molecular-Stratification-Predicting Prognosis of Sarcoma Associated with Lipid Metabolism
Source: Int J Mol Sci. 2024 Jan 29;25(3):1643. doi: 10.3390/ijms25031643 (PMC10855378; doi:10.3390/ijms25031643)
Supplement: Supplementary file 1 [file ijms-25-01643-s001.zip › Table S3.xlsx]

## Sheet: Sheet1
Table S3. High- and low- risk patient categories of TCGA-SARC
id	risk	id	risk
TCGA-DX-A48N	high	TCGA-X6-A8C5	low
TCGA-DX-A23U	high	TCGA-DX-A8BG	low
TCGA-DX-A1L0	high	TCGA-DX-A7ET	low
TCGA-X6-A8C7	high	TCGA-DX-A6YQ	low
TCGA-HB-A43Z	high	TCGA-QQ-A5VA	low
TCGA-DX-A8BS	high	TCGA-VT-A80J	low
TCGA-FX-A2QS	high	TCGA-QQ-A5VC	low
TCGA-PT-A8TR	high	TCGA-QQ-A5VB	low
TCGA-JV-A75J	high	TCGA-DX-A6YX	low
TCGA-DX-AB3B	high	TCGA-DX-A3UE	low
TCGA-DX-A8BX	high	TCGA-3B-A9HJ	low
TCGA-K1-A6RV	high	TCGA-QC-AA9N	low
TCGA-DX-A23R	high	TCGA-DX-A48P	low
TCGA-X6-A7WB	high	TCGA-3B-A9HR	low
TCGA-DX-AB2H	high	TCGA-DX-A6Z0	low
TCGA-DX-A2IZ	high	TCGA-RN-AAAQ	low
TCGA-QC-A6FX	high	TCGA-DX-A3LU	low
TCGA-DX-A7ER	high	TCGA-HB-A2OT	low
TCGA-DX-AB2E	high	TCGA-K1-A6RT	low
TCGA-HS-A5NA	high	TCGA-IE-A4EI	low
TCGA-DX-AB36	high	TCGA-DX-A8BR	low
TCGA-MO-A47R	high	TCGA-3B-A9HI	low
TCGA-WP-A9GB	high	TCGA-DX-A1L1	low
TCGA-Z4-A9VC	high	TCGA-K1-A3PN	low
TCGA-DX-A8BU	high	TCGA-DX-A23V	low
TCGA-WK-A8XT	high	TCGA-DX-A6YU	low
TCGA-DX-A8BH	high	TCGA-3B-A9HY	low
TCGA-LI-A9QH	high	TCGA-FX-A3TO	low
TCGA-QQ-A8VF	high	TCGA-IF-A4AK	low
TCGA-WK-A8XQ	high	TCGA-DX-AB2T	low
TCGA-VT-A80G	high	TCGA-DX-A48L	low
TCGA-Z4-A8JB	high	TCGA-3B-A9I0	low
TCGA-DX-A8BZ	high	TCGA-DX-A6YV	low
TCGA-SI-AA8B	high	TCGA-DX-A2J1	low
TCGA-DX-AB2V	high	TCGA-IF-A4AJ	low
TCGA-FX-A8OO	high	TCGA-MJ-A850	low
TCGA-DX-A23Y	high	TCGA-DX-A3UD	low
TCGA-DX-A3UA	high	TCGA-WK-A8XX	low
TCGA-HB-A3YV	high	TCGA-X6-A8C2	low
TCGA-HS-A5N9	high	TCGA-PC-A5DK	low
TCGA-DX-AB2L	high	TCGA-IE-A4EK	low
TCGA-Z4-AAPG	high	TCGA-DX-A6YZ	low
TCGA-DX-A6BH	high	TCGA-FX-A48G	low
TCGA-DX-A3U5	high	TCGA-DX-A8BT	low
TCGA-DX-A1KZ	high	TCGA-DX-A3M1	low
TCGA-Z4-AAPF	high	TCGA-DX-A6YT	low
TCGA-FX-A3RE	high	TCGA-WK-A8XZ	low
TCGA-DX-A1KX	high	TCGA-DX-A48J	low
TCGA-MB-A8JL	high	TCGA-WK-A8Y0	low
TCGA-DX-A7EM	high	TCGA-K1-A6RU	low
TCGA-IS-A3K7	high	TCGA-3B-A9HP	low
TCGA-DX-A7EO	high	TCGA-QQ-A8VD	low
TCGA-WK-A8XY	high	TCGA-3B-A9HL	low
TCGA-DX-AATS	high	TCGA-DX-A6B7	low
TCGA-IS-A3KA	high	TCGA-3B-A9HO	low
TCGA-DX-A6YR	high	TCGA-DX-A8BO	low
TCGA-HS-A5N8	high	TCGA-DX-A7EL	low
TCGA-DX-A7EU	high	TCGA-FX-A76Y	low
TCGA-3B-A9I1	high	TCGA-DX-A6BE	low
TCGA-DX-A7EF	high	TCGA-DX-A3U8	low
TCGA-PC-A5DN	high	TCGA-3B-A9HU	low
TCGA-SI-A71O	high	TCGA-X2-A95T	low
TCGA-DX-A3U7	high	TCGA-DX-AB37	low
TCGA-PC-A5DL	high	TCGA-DX-A3LT	low
TCGA-DX-A240	high	TCGA-X9-A973	low
TCGA-DX-AB35	high	TCGA-IE-A4EJ	low
TCGA-FX-A3NK	high	TCGA-IW-A3M6	low
TCGA-K1-A3PO	high	TCGA-SG-A849	low
TCGA-SG-A6Z7	high	TCGA-K1-A42X	low
TCGA-DX-A23Z	high	TCGA-QQ-A8VG	low
TCGA-DX-A8BV	high	TCGA-DX-A6BF	low
TCGA-IE-A4EH	high	TCGA-DX-AB32	low
TCGA-DX-A3LS	high	TCGA-IS-A3K6	low
TCGA-DX-A1KW	high	TCGA-MO-A47P	low
TCGA-DX-A1L2	high	TCGA-DX-A8BQ	low
TCGA-HB-A3L4	high	TCGA-IE-A3OV	low
TCGA-MJ-A68H	high	TCGA-DX-A23T	low
TCGA-DX-A2J0	high	TCGA-DX-A2J4	low
TCGA-DX-A3UF	high	TCGA-DX-A7ES	low
TCGA-DX-A7EN	high	TCGA-DX-AB2G	low
TCGA-DX-AB2Q	high	TCGA-VT-AB3D	low
TCGA-DX-A8BL	high	TCGA-QQ-A5V9	low
TCGA-QC-A7B5	high	TCGA-X9-A971	low
TCGA-DX-A6BG	high	TCGA-DX-A48O	low
TCGA-IS-A3K8	high	TCGA-DX-A6BA	low
TCGA-N1-A6IA	high	TCGA-PC-A5DP	low
TCGA-SI-A71Q	high	TCGA-QQ-A5V2	low
TCGA-3B-A9I3	high	TCGA-DX-A48U	low
TCGA-DX-AB2P	high	TCGA-QQ-A8VB	low
TCGA-HB-A5W3	high	TCGA-PC-A5DO	low
TCGA-DX-AB3A	high	TCGA-DX-A6Z2	low
TCGA-K1-A42W	high	TCGA-DX-A8BN	low
TCGA-DX-A3LY	high	TCGA-X6-A8C3	low
TCGA-KD-A5QU	high	TCGA-DX-A8BM	low
TCGA-KD-A5QS	high	TCGA-DX-A3UB	low
TCGA-KD-A5QT	high	TCGA-UE-A6QT	low
TCGA-3B-A9HZ	high	TCGA-X6-A7W8	low
TCGA-IW-A3M5	high	TCGA-SI-A71P	low
TCGA-DX-A6B9	high	TCGA-RN-A68Q	low
TCGA-KF-A41W	high	TCGA-DX-A8BK	low
TCGA-DX-AB2O	high	TCGA-DX-A48R	low
TCGA-WK-A8XO	high	TCGA-DX-A1L4	low
TCGA-DX-AB3C	high	TCGA-MJ-A68J	low
TCGA-DX-A3U6	high	TCGA-DX-A3M2	low
TCGA-DX-A7EQ	high	TCGA-DX-A3UC	low
TCGA-DX-A1KY	high	TCGA-DX-A8BP	low
TCGA-MB-A5Y8	high	TCGA-3B-A9HX	low
TCGA-SI-AA8C	high	TCGA-3B-A9HT	low
TCGA-SG-A6Z4	high	TCGA-DX-AB2S	low
TCGA-DX-A8BJ	high	TCGA-MB-A5YA	low
TCGA-WK-A8XS	high	TCGA-DX-AB2W	low
TCGA-PC-A5DM	high	TCGA-IE-A6BZ	low
TCGA-DX-AB2X	high	TCGA-LI-A67I	low
TCGA-3R-A8YX	high	TCGA-FX-A3NJ	low
TCGA-JV-A5VF	high	TCGA-JV-A5VE	low
TCGA-X6-A8C6	high	TCGA-MB-A8JK	low
TCGA-IF-A3RQ	high	TCGA-3B-A9HS	low
TCGA-DX-A1L3	high	TCGA-DX-AB2Z	low
TCGA-DX-A7EI	high	TCGA-DX-A3U9	low
TCGA-X6-A7WD	high	TCGA-HS-A5N7	low
TCGA-3B-A9HV	high	TCGA-QQ-A5VD	low
TCGA-DX-AB2J	high	TCGA-X6-A7WC	low
TCGA-DX-AB30	high	TCGA-IW-A3M4	low
TCGA-QQ-A8VH	high	TCGA-DX-A48K	low
TCGA-DX-A1KU	high	TCGA-DX-A3LW	low
TCGA-DX-AB2F	high	TCGA-DX-A6BB	low
TCGA-X6-A8C4	high	TCGA-3B-A9HQ	low
TCGA-DX-A6B8	high	TCGA-DX-A6YS	low
