# Supplementary material for: Transcriptome Sequencing Unveils a Molecular-Stratification-Predicting Prognosis of Sarcoma Associated with Lipid Metabolism
Source: Int J Mol Sci. 2024 Jan 29;25(3):1643. doi: 10.3390/ijms25031643 (PMC10855378; doi:10.3390/ijms25031643)
Supplement: Supplementary file 1 [file ijms-25-01643-s001.zip › Table S4.xlsx]

## Sheet: Table S4
Table S4. Differentially expressed genes between osteosarcoma tissues and the normal bone
gene	conMean	treatMean	logFC	pValue	fdr
WASH7P	0	0.111111	0.111111	0.344943	0.633373
FAM138A	0	0	0	NaN	NA
FAM138F	0	0	0	NaN	NA
OR4F5	0.0555556	0.0555556	0	1	1
LOC100132062	0.888889	0.222222	-0.666667	0.176204	0.474451
LOC100132287	0.888889	0.222222	-0.666667	0.176204	0.474451
LOC100133331_dup1	0.888889	0.222222	-0.666667	0.176204	0.474451
OR4F16_dup1	0	0	0	NaN	NA
OR4F29_dup1	0	0	0	NaN	NA
OR4F3_dup1	0	0	0	NaN	NA
OR4F16_dup2	0	0	0	NaN	NA
OR4F29_dup2	0	0	0	NaN	NA
OR4F3_dup2	0	0	0	NaN	NA
LOC100133331_dup2	2.11111	1.83333	-0.277778	0.72197	0.889458
LOC100288069	7.22222	6.55556	-0.666667	0.774934	0.916039
NCRNA00115	11.7778	10.2778	-1.5	0.188299	0.487791
LOC643837	63.2222	68.0556	4.83333	0.392849	0.675281
FAM41C	3.44444	3.72222	0.277778	0.871657	0.962106
FLJ39609	0.611111	0.555556	-0.0555556	0.971025	1
SAMD11	14.0556	15.8889	1.83333	0.634213	0.842431
NOC2L	14.0556	25.6111	11.5556	0.0275749	0.237492
KLHL17	5.38889	7.22222	1.83333	0.18477	0.482704
PLEKHN1	2.94444	3.5	0.555556	0.22339	0.528832
C1orf170	4.66667	6.72222	2.05556	0.05336	0.296277
HES4	4	4.66667	0.666667	0.330319	0.633373
ISG15	11.2778	28.5	17.2222	0.0300994	0.243313
AGRN	43.6111	74.7778	31.1667	0.00417557	0.186258
C1orf159	6.83333	5.55556	-1.27778	0.44566	0.717319
MIR200B	0	0.0555556	0.0555556	0.344943	0.633373
MIR200A	0	0.0555556	0.0555556	0.344943	0.633373
MIR429	0.0555556	0	-0.0555556	0.344943	0.633373
TTLL10	4.83333	5.05556	0.222222	0.922929	0.983599
TNFRSF18	2.94444	2.83333	-0.111111	0.974305	1
TNFRSF4	0.944444	2.22222	1.27778	0.00246512	0.186258
SDF4	59.1667	119.222	60.0556	0.00154822	0.186258
B3GALT6	49.5	81.7778	32.2778	0.0338975	0.254335
FAM132A	1.5	1.72222	0.222222	0.768501	0.915047
UBE2J2	27.2222	42.3889	15.1667	0.0289174	0.238853
SCNN1D	5.33333	5	-0.333333	0.714067	0.884871
ACAP3	8.83333	12.4444	3.61111	0.203775	0.506973
PUSL1	11.3333	20	8.66667	0.0511858	0.29146
CPSF3L	20.5556	30.3889	9.83333	0.0574455	0.304844
GLTPD1	7	6.5	-0.5	0.762211	0.911391
TAS1R3	3.11111	3.5	0.388889	0.618307	0.83376
DVL1	25.3889	36.2778	10.8889	0.194166	0.493759
MXRA8	195.5	397.333	201.833	0.0591472	0.308685
AURKAIP1	50.1667	97.6111	47.4444	0.0246637	0.23221
CCNL2	289.833	258.944	-30.8889	0.516576	0.768166
LOC148413	58.1667	84.2778	26.1111	0.0381479	0.26363
MRPL20	81.6667	136	54.3333	0.0176347	0.21597
LOC441869	24.1667	27.8889	3.72222	0.715694	0.884871
TMEM88B	1.11111	1.55556	0.444444	0.462073	0.729218
VWA1	35.4444	59.0556	23.6111	0.0762827	0.339088
ATAD3C	6.16667	5.22222	-0.944444	0.13239	0.42658
ATAD3B	4.11111	3.11111	-1	0.0781429	0.342894
ATAD3A	5.83333	11.7778	5.94444	0.00653131	0.186258
C1orf70	2.38889	2.33333	-0.0555556	0.986716	1
SSU72	112.833	191.778	78.9444	0.00173132	0.186258
MIB2	8.27778	8.05556	-0.222222	0.738499	0.897516
MMP23B	2.94444	2.83333	-0.111111	0.653609	0.852647
MMP23A_dup1	0	0	0	NaN	NA
CDK11B	116	167.611	51.6111	0.0367239	0.261222
SLC35E2B	65.1111	56.7778	-8.33333	0.590437	0.812895
MMP23A_dup2	0	0	0	NaN	NA
CDK11A	115.722	166.333	50.6111	0.0461519	0.282763
SLC35E2	2	2.11111	0.111111	0.684729	0.869153
NADK	53.1111	48.2222	-4.88889	0.739637	0.897516
GNB1	934.833	1514	579.167	0.0068248	0.186258
CALML6	2	1.05556	-0.944444	0.0113824	0.195538
TMEM52	2.61111	1.94444	-0.666667	0.846148	0.950416
KIAA1751	6.16667	7.22222	1.05556	0.248901	0.556784
GABRD	3.5	6.16667	2.66667	0.150042	0.450986
PRKCZ	12.1667	14.1111	1.94444	0.836659	0.946083
C1orf86	11.3333	20.5	9.16667	0.0105943	0.193246
LOC100128003	12.6667	19.2778	6.61111	0.0205073	0.223775
SKI	221.444	309.056	87.6111	0.0246637	0.23221
MORN1	3.16667	4.05556	0.888889	0.724167	0.891262
LOC100129534	6.44444	6.83333	0.388889	0.885973	0.967717
RER1	228	390.222	162.222	0.00419018	0.186258
PEX10	23.3889	37.2778	13.8889	0.00820478	0.18732
PLCH2	7.72222	9.72222	2	0.513689	0.768166
PANK4	21.5	28.8889	7.38889	0.281436	0.590066
HES5	4.11111	3.05556	-1.05556	0.169517	0.465844
LOC115110	3.77778	3.27778	-0.5	0.698427	0.876935
TNFRSF14	28.4444	23.6667	-4.77778	0.410402	0.68856
C1orf93	44.4444	59.5556	15.1111	0.311112	0.614166
MMEL1	9.72222	13.0556	3.33333	0.515329	0.768166
ACTRT2	1.94444	2.55556	0.611111	0.49758	0.754334
FLJ42875	9.55556	7.66667	-1.88889	0.10001	0.375983
PRDM16	28.2222	22.1111	-6.11111	0.333621	0.633373
MIR4251	0.0555556	0	-0.0555556	0.344943	0.633373
ARHGEF16	5.44444	4.05556	-1.38889	0.171058	0.467918
MEGF6	67.2778	75.8889	8.61111	0.911781	0.978419
MIR551A	0.111111	0	-0.111111	0.163015	0.456869
TPRG1L	112.444	156.5	44.0556	0.0444906	0.278212
WDR8	12.3333	13.9444	1.61111	0.505495	0.759714
TP73	5.66667	5.22222	-0.444444	0.28361	0.592987
KIAA0495	87.5	83.7222	-3.77778	0.579728	0.806882
CCDC27	2.55556	3.44444	0.888889	0.142243	0.440804
LOC388588	1.77778	0.833333	-0.944444	0.072998	0.333919
LRRC47	87.9444	133.667	45.7222	0.0301844	0.243313
KIAA0562	203	295.833	92.8333	0.046208	0.282763
DFFB	18.0556	26.9444	8.88889	0.0288555	0.238853
C1orf174	56.1667	87.8333	31.6667	0.0353577	0.256823
LOC100133612	3.5	2.88889	-0.611111	0.19973	0.501014
LOC284661	2.83333	3.27778	0.444444	0.808017	0.935624
AJAP1	13.7222	15.9444	2.22222	0.861021	0.956676
NPHP4	23.7222	32.9444	9.22222	0.0683782	0.326481
KCNAB2	19.7222	22.5	2.77778	0.205063	0.507439
CHD5	18.2778	17.1667	-1.11111	0.437279	0.712199
RPL22	734.389	916	181.611	0.293093	0.6035
RNF207	19.0556	29.6111	10.5556	0.0276551	0.237492
ICMT	314.111	632.444	318.333	0.00105735	0.186258
HES3	1.16667	0.944444	-0.222222	0.34339	0.633373
GPR153	32.6667	69.7222	37.0556	0.0844328	0.350242
ACOT7	30.5556	78	47.4444	0.00124673	0.186258
HES2	9.44444	10.9444	1.5	0.51421	0.768166
ESPN	8.05556	6.27778	-1.77778	0.911302	0.978419
MIR4252	0	0	0	NaN	NA
TNFRSF25	12.2778	7.5	-4.77778	0.0134019	0.200582
PLEKHG5	25.7222	23.7222	-2	0.505934	0.759714
NOL9	214.222	278.556	64.3333	0.136986	0.431347
TAS1R1	3.44444	3.94444	0.5	0.501767	0.757916
ZBTB48	27.4444	32.2778	4.83333	0.117016	0.404016
KLHL21	61.2222	82.8889	21.6667	0.384144	0.66883
PHF13	44.1667	61.2778	17.1111	0.0737694	0.333919
THAP3	30.7222	42	11.2778	0.0709976	0.331517
DNAJC11	83.9444	137.556	53.6111	0.0192112	0.219103
CAMTA1	165.444	246.667	81.2222	0.0619131	0.314114
VAMP3	765.056	1043.72	278.667	0.0402226	0.269083
PER3	292.056	316.056	24	0.558261	0.797541
UTS2	27.4444	37.1111	9.66667	0.836929	0.946083
TNFRSF9	9.83333	11.8333	2	0.365762	0.653087
PARK7	599.389	974.5	375.111	0.00750344	0.186258
ERRFI1	1053.56	1706.61	653.056	0.264946	0.572882
SLC45A1	4.27778	4.38889	0.111111	0.885136	0.967717
RERE	477.722	559.333	81.6111	0.293093	0.6035
ENO1	311.5	813.556	502.056	0.00419018	0.186258
CA6	1.05556	1.66667	0.611111	0.211048	0.51431
SLC2A7	1.27778	1.61111	0.333333	0.763735	0.911391
SLC2A5	31.7222	25.1111	-6.61111	0.936838	0.988489
GPR157	2.77778	3.44444	0.666667	0.723411	0.890934
MIR34A	0	0	0	NaN	NA
H6PD	148.5	168.889	20.3889	0.303768	0.611569
SPSB1	25.3333	52.5	27.1667	0.0089961	0.18739
SLC25A33	8.72222	16.8889	8.16667	0.0041416	0.186258
TMEM201	32.3333	45.3889	13.0556	0.132483	0.42658
PIK3CD	102.278	70.3333	-31.9444	0.751648	0.903584
C1orf200	8.05556	5.61111	-2.44444	0.633156	0.842431
CLSTN1	296.333	496.5	200.167	0.00750344	0.186258
CTNNBIP1	57.8333	89.6667	31.8333	0.0289898	0.238853
LZIC	97.7778	154.778	57	0.046208	0.282763
NMNAT1	56.4444	82	25.5556	0.0554927	0.299095
RBP7	215.111	107.667	-107.444	0.0090449	0.18739
UBE4B	453.444	593.722	140.278	0.124889	0.415286
KIF1B	680.944	974	293.056	0.0970591	0.370456
PGD	398.556	549.944	151.389	0.248138	0.555474
APITD1	31.4444	63	31.5556	0.00278238	0.186258
APITD1-CORT	22.4444	40.4444	18	0.0141446	0.201377
CORT	6.27778	7.83333	1.55556	0.556348	0.797541
DFFA	50.9444	82.8889	31.9444	0.00746883	0.186258
PEX14	18.7778	26.6111	7.83333	0.145125	0.444182
CASZ1	24.1111	23.5556	-0.555556	0.600729	0.821267
C1orf127	3.16667	3.66667	0.5	0.142669	0.440804
TARDBP	993.5	1190.5	197	0.145513	0.444182
MASP2	48.6111	24.5	-24.1111	0.0594565	0.308685
SRM	125.611	275.222	149.611	0.0106301	0.193246
EXOSC10	389.722	570.278	180.556	0.0170782	0.215167
MTOR	372.556	536	163.444	0.0278762	0.237492
ANGPTL7	26.9444	32.4444	5.5	0.861794	0.956676
UBIAD1	54.2778	90.3333	36.0556	0.00748036	0.186258
PTCHD2	7.16667	6.83333	-0.333333	0.898398	0.973314
FBXO2	3.44444	9.11111	5.66667	0.298769	0.60716
FBXO44	17.0556	19.3333	2.27778	0.446955	0.717319
FBXO6	6.77778	7.38889	0.611111	0.656356	0.852647
MAD2L2	30.8333	45.5556	14.7222	0.0381354	0.26363
C1orf187	2.72222	2.27778	-0.444444	0.441086	0.716216
AGTRAP	21.3889	22.1667	0.777778	0.366784	0.653087
MTHFR	59.8889	59.8333	-0.0555556	0.949533	0.993433
CLCN6	132.444	124.944	-7.5	1	1
NPPA	3.55556	2.66667	-0.888889	0.189419	0.488302
NPPB	1.11111	1.05556	-0.0555556	0.801628	0.930248
KIAA2013	27.3333	39.0556	11.7222	0.0396061	0.268417
PLOD1	179.333	514.333	335	0.000632714	0.186258
MFN2	424.611	518.111	93.5	0.154496	0.45524
MIIP	8.05556	8.77778	0.722222	0.456042	0.724453
TNFRSF8	9.16667	7.94444	-1.22222	0.406042	0.687551
TNFRSF1B	122.222	140.722	18.5	0.457088	0.724453
VPS13D	835.556	776.167	-59.3889	0.526856	0.775702
SNORA59A	0	0.0555556	0.0555556	0.344943	0.633373
SNORA59B	0	0.0555556	0.0555556	0.344943	0.633373
DHRS3	140.333	142	1.66667	0.612681	0.828101
AADACL4	2.38889	2.11111	-0.277778	0.614471	0.830113
AADACL3	13.4444	14.8889	1.44444	0.475465	0.737999
C1orf158	1.27778	1.94444	0.666667	0.182694	0.480546
PRAMEF12	1.83333	1.94444	0.111111	0.832876	0.946083
PRAMEF1	1.33333	0.833333	-0.5	0.0836742	0.350242
PRAMEF11	0.222222	0.777778	0.555556	0.029035	0.238863
LOC649330	3.27778	2.77778	-0.5	0.91078	0.978419
HNRNPCL1	3.33333	2.88889	-0.444444	0.961728	0.997268
PRAMEF2	0.722222	0.666667	-0.0555556	0.723584	0.891047
PRAMEF4	0.277778	0.277778	0	0.801059	0.929686
PRAMEF10	1.55556	1.38889	-0.166667	0.634488	0.842431
PRAMEF8_dup1	0	0.0555556	0.0555556	0.344943	0.633373
PRAMEF7_dup1	0	0.0555556	0.0555556	0.344943	0.633373
PRAMEF6_dup1	0.0555556	0.166667	0.111111	0.309261	0.614166
PRAMEF22_dup1	0	0	0	NaN	NA
PRAMEF5_dup1	0.0555556	0.111111	0.0555556	0.574419	0.804786
LOC440563	0.5	0.833333	0.333333	0.355208	0.643001
PRAMEF3	0.611111	0.333333	-0.277778	0.402968	0.685083
PRAMEF22_dup2	0	0.111111	0.111111	0.163015	0.456869
PRAMEF5_dup2	0	0	0	NaN	NA
PRAMEF6_dup2	0	0	0	NaN	NA
PRAMEF8_dup2	0	0	0	NaN	NA
PRAMEF15_dup1	0	0	0	NaN	NA
PRAMEF9_dup1	0	0	0	NaN	NA
PRAMEF13	0	0.0555556	0.0555556	0.344943	0.633373
PRAMEF14_dup1	0	0.0555556	0.0555556	0.344943	0.633373
PRAMEF18_dup1	0.111111	0.0555556	-0.0555556	0.574419	0.804786
PRAMEF19_dup1	0.111111	0.0555556	-0.0555556	0.574419	0.804786
PRAMEF16	0.111111	0.111111	0	0.620548	0.83535
PRAMEF20_dup1	0	0.111111	0.111111	0.163015	0.456869
PRAMEF21_dup1	0	0.111111	0.111111	0.163015	0.456869
PRAMEF8_dup3	0	0	0	NaN	NA
PRAMEF7_dup2	0	0	0	NaN	NA
PRAMEF15_dup2	0	0	0	NaN	NA
PRAMEF9_dup2	0	0	0	NaN	NA
PRAMEF14_dup2	0.0555556	0.0555556	0	1	1
PRAMEF18_dup2	0	0.0555556	0.0555556	0.344943	0.633373
PRAMEF19_dup2	0	0.0555556	0.0555556	0.344943	0.633373
PRAMEF17	0	0	0	NaN	NA
PRAMEF20_dup2	0	0	0	NaN	NA
PRAMEF21_dup2	0	0	0	NaN	NA
LRRC38	6.44444	4.5	-1.94444	0.620893	0.835427
PDPN	127.722	435.667	307.944	0.0289898	0.238853
PRDM2	1314.11	1503.72	189.611	0.282025	0.590066
KAZ	117.5	120.667	3.16667	0.924367	0.983599
C1orf126	36.9444	32.2222	-4.72222	0.536636	0.782205
TMEM51	35.7222	59	23.2778	0.0141819	0.201377
FHAD1	40.4444	111.111	70.6667	0.00173132	0.186258
EFHD2	119.278	137.667	18.3889	0.183794	0.480546
CTRC	1.11111	0.611111	-0.5	0.0449647	0.280526
CELA2A	0.611111	0.277778	-0.333333	0.340436	0.633373
CELA2B	0.5	0.5	0	0.808961	0.935624
CASP9	22.4444	23.3889	0.944444	1	1
DNAJC16	184.611	260	75.3889	0.037114	0.261222
AGMAT	8.77778	9.88889	1.11111	0.823854	0.941024
DDI2	215.222	200.889	-14.3333	0.89928	0.973314
RSC1A1	285.167	275.333	-9.83333	0.790544	0.92386
PLEKHM2	74.4444	111.5	37.0556	0.00682122	0.186258
SLC25A34	6.66667	7.05556	0.388889	0.632468	0.842431
TMEM82	4.88889	2.83333	-2.05556	0.00278322	0.186258
FBLIM1	89.0556	141.889	52.8333	0.0265981	0.234422
UQCRHL	38.5556	70.2222	31.6667	0.0236606	0.232075
FLJ37453	14.8333	17.6667	2.83333	0.167445	0.464084
SPEN	1329.39	1332.06	2.66667	0.81242	0.935624
ZBTB17	16.3333	21.1667	4.83333	0.136708	0.431347
C1orf64	1.38889	1.83333	0.444444	0.336449	0.633373
HSPB7	52.8333	52.8333	0	0.669231	0.859287
CLCNKA	1.61111	1.22222	-0.388889	0.383931	0.66883
CLCNKB	2.05556	2.11111	0.0555556	0.672396	0.862598
FAM131C	2.72222	2.88889	0.166667	1	1
EPHA2	101.167	128.944	27.7778	0.235325	0.543227
ARHGEF19	28.7222	35.7778	7.05556	0.326382	0.63012
C1orf89	4.27778	4	-0.277778	1	1
FBXO42	81.3333	96	14.6667	0.401702	0.683351
C1orf144	239.389	390.056	150.667	0.00786095	0.186258
SPATA21	2.22222	1.94444	-0.277778	0.518222	0.770354
NECAP2	191.5	261.833	70.3333	0.0497805	0.289351
CROCCP3	61.4444	39.8889	-21.5556	0.0788474	0.342894
MIR3675_dup1	0	0	0	NaN	NA
NBPF1	56.7222	68	11.2778	0.311237	0.614166
CROCCP2	36.1667	29.3889	-6.77778	0.936858	0.988489
MST1P2	2.38889	3.33333	0.944444	0.0553221	0.299095
MIR3675_dup2	0	0	0	NaN	NA
ESPNP	1.44444	1.55556	0.111111	0.82653	0.942899
MST1P9	10.1111	8.16667	-1.94444	0.309046	0.614166
MIR3675_dup3	0	0	0	NaN	NA
CROCC	29.0556	28.8889	-0.166667	0.66891	0.859287
MFAP2	14.5556	55	40.4444	0.00505881	0.186258
ATP13A2	29.5	41.6667	12.1667	0.0326443	0.250665
SDHB	149.111	206	56.8889	0.0555871	0.299095
PADI2	187.722	90.2778	-97.4444	0.0845529	0.350242
PADI1	6.44444	6.38889	-0.0555556	0.848308	0.950416
PADI3	3.83333	3.66667	-0.166667	0.737146	0.897516
PADI4	82.6111	7.66667	-74.9444	0.00120907	0.186258
PADI6	2.83333	3.22222	0.388889	0.538922	0.78455
RCC2	214.222	354.111	139.889	0.00871403	0.18739
ARHGEF10L	33.1667	47.5556	14.3889	0.0460817	0.282763
ACTL8	2.44444	3.44444	1	0.784225	0.922862
IGSF21	10.1111	16.7222	6.61111	0.0961714	0.370456
KLHDC7A	9.72222	8.55556	-1.16667	0.0698694	0.330768
PAX7	17	17.8333	0.833333	0.220889	0.528461
TAS1R2	3	3.88889	0.888889	0.0688023	0.326481
ALDH4A1	21.1667	23.1667	2	0.358158	0.64512
IFFO2	128.944	218.389	89.4444	0.0129817	0.197709
UBR4	1346.33	1509.72	163.389	0.888198	0.967925
KIAA0090	197.278	400.611	203.333	0.0289585	0.238853
MRTO4	27.2778	40.4444	13.1667	0.0640015	0.317591
AKR7L	5.11111	6.38889	1.27778	0.82364	0.941024
AKR7A3	0.944444	1.22222	0.277778	0.558288	0.797541
AKR7A2	26.7222	39.8889	13.1667	0.0235438	0.232075
PQLC2	12.5	16.3333	3.83333	0.162888	0.456869
CAPZB	402.667	691.667	289	0.0103804	0.193246
C1orf151	372.167	644.056	271.889	0.0209011	0.223775
NBL1	115.333	177.833	62.5	0.318889	0.622547
HTR6	3.88889	3.77778	-0.111111	1	1
TMCO4	26.3889	31.7778	5.38889	0.311112	0.614166
RNF186	2.05556	2	-0.0555556	0.987102	1
OTUD3	100.722	91.4444	-9.27778	0.751632	0.903584
PLA2G2E	0.5	0.5	0	0.885011	0.967717
PLA2G2A	37.9444	117.5	79.5556	0.739021	0.897516
PLA2G5	16.8333	12.6667	-4.16667	0.102832	0.382414
PLA2G2D	5.5	4.55556	-0.944444	0.314551	0.619455
PLA2G2F	4.88889	4.22222	-0.666667	0.369922	0.657212
PLA2G2C	0.388889	0.333333	-0.0555556	0.58625	0.812895
UBXN10	12.0556	11.1111	-0.944444	0.936609	0.988489
VWA5B1	6.94444	7.5	0.555556	0.678159	0.865153
LOC339505	5.44444	5.55556	0.111111	0.772537	0.916039
CAMK2N1	77.5556	151.056	73.5	0.0618963	0.314114
MUL1	26.1667	47.1667	21	0.00163459	0.186258
FAM43B	6.55556	6.27778	-0.277778	0.443372	0.716914
CDA	61.5	8.88889	-52.6111	0.00241486	0.186258
PINK1	299.667	370.389	70.7222	0.121024	0.408369
DDOST	184.111	366.556	182.444	0.00127452	0.186258
KIF17	10.7778	8.72222	-2.05556	0.101899	0.381914
SH2D5	6.27778	6.77778	0.5	0.598113	0.821267
HP1BP3	1218.17	1271.78	53.6111	0.912933	0.978419
EIF4G3	1265.78	1629.83	364.056	0.0970591	0.370456
ECE1	190.5	290.5	100	0.0192112	0.219103
NBPF3	28.8889	34.5556	5.66667	0.623517	0.835427
ALPL	426.889	1183	756.111	0.424457	0.702421
RAP1GAP	11.5556	11.2222	-0.333333	0.762929	0.911391
USP48	911.056	959.111	48.0556	0.669271	0.859287
LDLRAD2	109.833	136.056	26.2222	0.163784	0.456869
HSPG2	643.5	833.778	190.278	0.161007	0.456869
CELA3B	0.666667	0.5	-0.166667	0.657285	0.852647
CELA3A	0.666667	0.388889	-0.277778	0.215426	0.521031
HSPC157	13.8889	18.6667	4.77778	0.145125	0.444182
CDC42	381.556	540.889	159.333	0.0548764	0.299095
WNT4	13.7778	9.11111	-4.66667	0.00919337	0.189752
ZBTB40	245.944	240.222	-5.72222	0.837043	0.946083
EPHA8	7.72222	7.72222	0	0.911204	0.978419
C1QA	47.9444	97.1667	49.2222	0.0497805	0.289351
C1QC	147.667	347.556	199.889	0.0113604	0.195538
C1QB	87.8333	204.611	116.778	0.0236695	0.232075
EPHB2	29.5	102.444	72.9444	0.0118505	0.195538
MIR4253	0.0555556	0.111111	0.0555556	0.574419	0.804786
KDM1A	448	732	284	0.00620183	0.186258
MIR3115	0.0555556	0.0555556	0	1	1
LUZP1	704.944	1003.33	298.389	0.00464486	0.186258
HTR1D	4.66667	5.05556	0.388889	0.701753	0.87785
HNRNPR	782.889	1065.17	282.278	0.034207	0.254335
ZNF436	260.056	293.944	33.8889	0.248138	0.555474
C1orf213	25.6667	25.3333	-0.333333	0.974734	1
TCEA3	132.611	187.722	55.1111	0.268111	0.574379
ASAP3	39.8333	64.9444	25.1111	0.00990266	0.190411
E2F2	131.333	40.5	-90.8333	0.350366	0.638516
ID3	111.833	178.278	66.4444	0.0367239	0.261222
MDS2	1.11111	1	-0.111111	0.424181	0.702421
RPL11	2083	2848.94	765.944	0.151644	0.452467
TCEB3	308.389	481.222	172.833	0.0117175	0.195538
C1orf128	208.444	243.889	35.4444	0.141162	0.438497
LYPLA2	8.44444	12.7222	4.27778	0.0180374	0.218547
GALE	7.44444	15.2222	7.77778	0.00673568	0.186258
HMGCL	34.4444	45.8333	11.3889	0.14541	0.444182
FUCA1	367.556	465.111	97.5556	0.110053	0.39271
CNR2	3.72222	2.61111	-1.11111	0.961672	0.997268
PNRC2	212.722	202.222	-10.5	0.680832	0.865153
SRSF10	482.333	613	130.667	0.161007	0.456869
MYOM3	15.1111	12.6111	-2.5	0.9746	1
IL22RA1	4.44444	6.33333	1.88889	0.197135	0.498909
IL28RA	12.3333	12.5	0.166667	0.258496	0.56781
LOC284632	2.27778	2.61111	0.333333	0.602828	0.822557
GRHL3	5.16667	9.38889	4.22222	0.0369973	0.261222
C1orf201	27	41.7778	14.7778	0.0687708	0.326481
NIPAL3	130.111	173.722	43.6111	0.173629	0.469257
RCAN3	59.5556	72.1667	12.6111	0.254555	0.561043
C1orf130	9.72222	9.88889	0.166667	0.762691	0.911391
SRRM1	691.111	824.111	133	0.110796	0.392859
CLIC4	1380.89	2134.78	753.889	0.0155727	0.207226
RUNX3	77.5	114.722	37.2222	0.0904777	0.359036
SYF2	293.833	355.278	61.4444	0.142691	0.440804
C1orf63	186.833	145.111	-41.7222	0.29642	0.6035
RHD	56.1667	6.72222	-49.4444	0.00369192	0.186258
TMEM50A	849.222	1357.17	507.944	0.0209011	0.223775
RHCE	83.3333	27.2222	-56.1111	0.739653	0.897516
TMEM57	295.278	373.222	77.9444	0.113549	0.397766
LDLRAP1	72.9444	90.5	17.5556	0.211194	0.51431
MAN1C1	38.7222	44.2222	5.5	0.692242	0.872838
SEPN1	377.611	548.222	170.611	0.0267707	0.234422
FAM54B	115.778	146.944	31.1667	0.178657	0.475971
LOC646471	20	17.7222	-2.27778	0.391933	0.675281
C1orf135	14.8889	13	-1.88889	0.474492	0.737999
PAQR7	57.0556	79.2222	22.1667	0.0515315	0.29146
STMN1	331.833	464.444	132.611	0.0508592	0.29146
MIR3917	0.333333	0.333333	0	0.81824	0.940359
PAFAH2	51.7778	64.9444	13.1667	0.109984	0.39271
EXTL1	20.8889	19.2778	-1.61111	0.15362	0.45524
SLC30A2	8.11111	4.44444	-3.66667	0.122042	0.411472
TRIM63	7.66667	4.83333	-2.83333	0.29345	0.6035
PDIK1L	85.5	96	10.5	0.506291	0.759714
GRRP1	17.8333	17.7778	-0.0555556	0.987365	1
ZNF593	10.7222	18.5556	7.83333	0.0439841	0.278212
CNKSR1	5.94444	5.33333	-0.611111	0.544233	0.789308
CATSPER4	1	1.61111	0.611111	0.187817	0.487791
CCDC21	64.0556	87.8889	23.8333	0.10312	0.382414
SH3BGRL3	630.444	1022.39	391.944	0.0267707	0.234422
UBXN11	16.8889	15.8889	-1	0.886472	0.967717
CD52	61.7222	45.7778	-15.9444	0.383961	0.66883
AIM1L	16.0556	15.3333	-0.722222	0.738564	0.897516
ZNF683	2.72222	4.22222	1.5	0.22235	0.528461
LIN28A	9.94444	8.5	-1.44444	0.235688	0.543741
DHDDS	160.278	233.333	73.0556	0.0217766	0.227685
HMGN2	283.333	291.278	7.94444	0.223161	0.528461
RPS6KA1	53.3889	46.6111	-6.77778	0.281932	0.590066
MIR1976	0.0555556	0.111111	0.0555556	0.574419	0.804786
ARID1A	558.278	635.722	77.4444	0.307873	0.614166
PIGV	23.7222	30.1667	6.44444	0.0762448	0.339088
ZDHHC18	38.2222	51.4444	13.2222	0.128628	0.420564
SFN	9.22222	41.2778	32.0556	0.872819	0.962106
GPN2	18.2222	27.5	9.27778	0.0514262	0.29146
GPATCH3	19.6111	24.8333	5.22222	0.0901043	0.359036
NR0B2	1.27778	1.61111	0.333333	0.209519	0.51431
NUDC	97.4444	162.944	65.5	0.0082213	0.18732
C1orf172	3.44444	2.38889	-1.05556	0.0390677	0.268417
TRNP1	9.27778	12.5556	3.27778	0.0319073	0.25007
FAM46B	5.77778	6.83333	1.05556	0.0821504	0.347321
SLC9A1	90.6667	138.833	48.1667	0.0226754	0.229094
WDTC1	115.611	108.833	-6.77778	0.936928	0.988489
TMEM222	17.3333	26.2778	8.94444	0.00144542	0.186258
LOC644961	26.3333	30.6667	4.33333	0.303082	0.611569
SYTL1	10.6111	9	-1.61111	0.621917	0.835427
MAP3K6	27.7222	43.8889	16.1667	0.00646875	0.186258
FCN3	1.77778	2.88889	1.11111	0.012471	0.19674
CD164L2	1.66667	2.5	0.833333	0.381425	0.66848
GPR3	6.66667	13.2778	6.61111	0.147284	0.448696
WASF2	587.889	744.111	156.222	0.079079	0.342894
AHDC1	48.2778	68.6111	20.3333	0.00945818	0.190411
FGR	134.222	40.4444	-93.7778	0.0183894	0.218547
IFI6	98.7222	259.222	160.5	0.00398093	0.186258
FAM76A	43.5556	52.1111	8.55556	0.680599	0.865153
STX12	508.722	686.111	177.389	0.0516669	0.29146
PPP1R8	174.778	250.611	75.8333	0.0326892	0.250665
SCARNA1	0.888889	0.888889	0	0.891272	0.971131
C1orf38	137.944	131.389	-6.55556	0.936944	0.988489
RPA2	126	150.333	24.3333	0.205589	0.507439
SMPDL3B	6.22222	4.94444	-1.27778	0.315311	0.620681
XKR8	21.0556	20.9444	-0.111111	0.836836	0.946083
EYA3	137.278	207.5	70.2222	0.0818178	0.346447
LOC653566	20.6111	29.5	8.88889	0.0933616	0.364717
PTAFR	125.722	153.667	27.9444	0.261242	0.568621
DNAJC8	195.556	289.722	94.1667	0.017642	0.21597
ATPIF1	334.111	402.944	68.8333	0.141187	0.438497
SESN2	20.1667	28.1111	7.94444	0.0593744	0.308685
MED18	9	9.55556	0.555556	0.886531	0.967717
PHACTR4	494.167	638	143.833	0.132832	0.42658
SNHG3	168.111	251.611	83.5	0.0907076	0.359036
RCC1	60.6111	109.722	49.1111	0.0129876	0.197709
TRNAU1AP	72.6111	90.5	17.8889	0.158941	0.456869
SNHG12	51.3333	64.3889	13.0556	0.163757	0.456869
SNORD99	2.11111	3.66667	1.55556	0.162045	0.456869
SNORA61	6.44444	6.05556	-0.388889	0.751027	0.903584
SNORA44	0.611111	0.777778	0.166667	0.365334	0.653087
SNORA16A	0.555556	0.777778	0.222222	0.45684	0.724453
RAB42	3.22222	4.83333	1.61111	0.255032	0.561601
TAF12	64.4444	118.389	53.9444	0.00991695	0.190411
RNU11	2.88889	1	-1.88889	0.00632199	0.186258
GMEB1	115.556	139.167	23.6111	0.168708	0.464084
YTHDF2	130.167	184.444	54.2778	0.0641386	0.317591
OPRD1	3.33333	2.94444	-0.388889	0.476294	0.737999
EPB41	1374.39	467.111	-907.278	0.124865	0.415286
TMEM200B	100.944	74.0556	-26.8889	0.787905	0.922862
SRSF4	700.778	868	167.222	0.142691	0.440804
MECR	22.7222	30.8333	8.11111	0.0299615	0.243313
PTPRU	24.6667	33.2222	8.55556	0.145202	0.444182
MATN1	10.3889	125.167	114.778	0.309925	0.614166
LOC100129196	7.5	8.33333	0.833333	0.524875	0.775702
LAPTM5	1711.28	2212.22	500.944	0.180996	0.478922
SDC3	410.222	677.833	267.611	0.0684929	0.326481
PUM1	734.333	840	105.667	0.39291	0.675281
SNORD103A_dup1	0	0	0	NaN	NA
SNORD103B_dup1	0	0	0	NaN	NA
SNORD103A_dup2	0.0555556	0.0555556	0	1	1
SNORD103B_dup2	0.0555556	0.0555556	0	1	1
SNORD85	0.166667	0.166667	0	1	1
PRO0611	24.1667	14.3333	-9.83333	0.0365908	0.261222
NKAIN1	8.33333	10.5556	2.22222	0.714441	0.884871
SNRNP40	58.3889	85.1111	26.7222	0.00784101	0.186258
ZCCHC17	187.167	283.222	96.0556	0.0168933	0.215167
FABP3	14.8333	22.2222	7.38889	0.199487	0.501014
SERINC2	18.2778	37.2222	18.9444	0.0139462	0.201377
LOC149086	2.05556	1.33333	-0.722222	0.195036	0.494906
LOC284551	9.61111	7.83333	-1.77778	0.139777	0.438497
TINAGL1	17.1111	12.3889	-4.72222	0.109435	0.39271
HCRTR1	2.83333	3	0.166667	0.821966	0.941024
PEF1	71.7222	100	28.2778	0.0412556	0.270494
COL16A1	186	224	38	0.303799	0.611569
BAI2	8.27778	9.22222	0.944444	0.873699	0.962106
MIR4254	0	0	0	NaN	NA
SPOCD1	20.1111	20.4444	0.333333	0.657002	0.852647
PTP4A2	1062.72	1451.17	388.444	0.118201	0.405096
KHDRBS1	644.278	893.667	249.389	0.0684929	0.326481
TMEM39B	23.2222	32.9444	9.72222	0.120904	0.408369
KPNA6	489.778	664.611	174.833	0.0597522	0.308685
TXLNA	316.556	501.056	184.5	0.00332595	0.186258
CCDC28B	12.3889	15.4444	3.05556	0.437486	0.712199
IQCC	10.6111	13.2222	2.61111	0.27377	0.583029
DCDC2B	9.88889	6.55556	-3.33333	0.239803	0.548291
C1orf91	12.2222	14.2222	2	0.41013	0.68856
EIF3I	151.111	251.056	99.9444	0.0113604	0.195538
MTMR9LP	30.6667	26.7778	-3.88889	0.342043	0.633373
FAM167B	4.44444	3.88889	-0.555556	0.379001	0.665397
LCK	14.1111	15	0.888889	0.962058	0.997268
HDAC1	256.833	300.333	43.5	0.170788	0.467296
MARCKSL1	124	194.278	70.2778	0.0555557	0.299095
LOC100128071	2.38889	3	0.611111	0.371274	0.658322
TSSK3	10.4444	6.88889	-3.55556	0.161908	0.456869
BSDC1	114.278	118.722	4.44444	0.486258	0.744049
ZBTB8B	8	8.83333	0.833333	0.97457	1
ZBTB8A	126.611	166.611	40	0.0966652	0.370456
ZBTB8OS	31.8889	48.8333	16.9444	0.0789053	0.342894
RBBP4	576.667	674.278	97.6111	0.461871	0.729038
SYNC	231.333	271.389	40.0556	0.342509	0.633373
KIAA1522	31.2222	44.3889	13.1667	0.0872204	0.355447
YARS	188.833	348.778	159.944	0.00238394	0.186258
S100PBP	260.333	298.667	38.3333	0.282025	0.590066
FNDC5	13.0556	14.3889	1.33333	0.465423	0.730376
HPCA	4	3.72222	-0.277778	0.662608	0.857482
TMEM54	4.61111	9.33333	4.72222	0.011051	0.195538
RNF19B	101.278	137.167	35.8889	0.0641214	0.317591
AK2	468.056	550.167	82.1111	0.241688	0.548291
ADC	17.6111	13.7222	-3.88889	0.836794	0.946083
TRIM62	31.8889	25.5556	-6.33333	0.366753	0.653087
ZNF362	113.556	155.5	41.9444	0.0108631	0.193246
PHC2	115.611	151.222	35.6111	0.079079	0.342894
MIR3605	1.61111	1.5	-0.111111	0.621596	0.835427
ZSCAN20	29.8889	36.9444	7.05556	0.222834	0.528461
CSMD2	28.3889	43.4444	15.0556	0.0707245	0.331517
HMGB4	4.88889	3.88889	-1	0.263483	0.572596
C1orf94	7.66667	6	-1.66667	0.0672727	0.326375
GJB5	1.77778	1.66667	-0.111111	0.819084	0.941024
GJB4	4.22222	4.22222	0	0.871963	0.962106
GJB3	3.83333	3.94444	0.111111	0.772287	0.916039
GJA4	30.5	27.2778	-3.22222	0.680579	0.865153
C1orf212	135.278	159.111	23.8333	0.168626	0.464084
DLGAP3	7.5	8.5	1	0.249431	0.557799
LOC100130633	332.556	410.611	78.0556	0.132832	0.42658
ZMYM6	356	389.889	33.8889	0.355045	0.642848
ZMYM1	137.611	185.278	47.6667	0.084633	0.350242
SFPQ	1006.33	1327.72	321.389	0.0223594	0.229094
ZMYM4	985.5	1141.33	155.833	0.278784	0.588034
KIAA0319L	242.278	253.167	10.8889	0.911821	0.978419
NCDN	58.1667	84.1111	25.9444	0.0641043	0.317591
TFAP2E	8.38889	8.55556	0.166667	0.86103	0.956676
PSMB2	155.944	295.667	139.722	0.00144513	0.186258
C1orf216	80.7778	111.667	30.8889	0.0289484	0.238853
CLSPN	216.944	385.889	168.944	0.0154922	0.207226
EIF2C4	228.278	173.889	-54.3889	0.33885	0.633373
EIF2C1	269.444	328	58.5556	0.0738065	0.333919
EIF2C3	218.444	256.333	37.8889	0.428935	0.703645
TEKT2	1.44444	1.83333	0.388889	0.330394	0.633373
ADPRHL2	29.7222	50.3889	20.6667	0.0118505	0.195538
COL8A2	66.1667	195.611	129.444	0.00963088	0.190411
TRAPPC3	117	185.389	68.3889	0.00902714	0.18739
MAP7D1	136.611	208.167	71.5556	0.010858	0.193246
THRAP3	824.778	991.111	166.333	0.125979	0.416834
C1orf113	15.7778	17.2222	1.44444	0.799869	0.929045
FAM176B	6.16667	6.88889	0.722222	0.632846	0.842431
STK40	78.5556	109.111	30.5556	0.0191957	0.219103
LSM10	30.2222	52.3333	22.1111	0.039657	0.268417
OSCP1	13.7222	14.6667	0.944444	0.623382	0.835427
MRPS15	168.5	302.5	134	0.0113604	0.195538
CSF3R	196.889	66.4444	-130.444	0.0470848	0.284742
GRIK3	21.6111	29.8333	8.22222	0.861626	0.956676
MIR4255	0.111111	0.0555556	-0.0555556	0.574419	0.804786
ZC3H12A	12.3889	13.6667	1.27778	0.408888	0.68856
MEAF6	130.944	186.111	55.1667	0.0267707	0.234422
SNIP1	74.4444	97.3889	22.9444	0.117181	0.404016
DNALI1	31.7222	29.7778	-1.94444	0.692412	0.872838
GNL2	282.778	508.056	225.278	0.00416163	0.186258
RSPO1	34.2778	15.1667	-19.1111	0.00709764	0.186258
C1orf109	41.5556	53.0556	11.5	0.163757	0.456869
CDCA8	37.0556	49.8333	12.7778	0.154151	0.45524
EPHA10	10.8333	11	0.166667	0.93631	0.988489
MANEAL	8.22222	11.6111	3.38889	0.177004	0.475971
YRDC	25.2778	45.7778	20.5	0.00779724	0.186258
C1orf122	35.0556	61.2778	26.2222	0.00823784	0.18732
MTF1	316.278	295	-21.2778	0.766563	0.913134
INPP5B	125.111	112.167	-12.9444	0.419611	0.697164
SF3A3	195.667	272.278	76.6111	0.0591472	0.308685
FHL3	29.0556	48.1667	19.1111	0.0161041	0.210929
UTP11L	115.444	186.611	71.1667	0.00749189	0.186258
POU3F1	20.1667	21.3889	1.22222	0.77526	0.916039
MIR3659	0.166667	0.111111	-0.0555556	0.653582	0.852647
RRAGC	130.111	193.611	63.5	0.044518	0.278212
MYCBP	191.389	273.056	81.6667	0.0402226	0.269083
GJA9	43.0556	33.1111	-9.94444	0.392452	0.675281
RHBDL2	219.167	303.778	84.6111	0.669271	0.859287
AKIRIN1	252.611	364.111	111.5	0.118201	0.405096
NDUFS5	252.722	399.056	146.333	0.0290208	0.238853
MACF1	5812.17	5669.28	-142.889	0.912933	0.978419
KIAA0754	388.5	404.278	15.7778	0.76373	0.911391
BMP8A	221.111	156.667	-64.4444	0.590652	0.812895
PPIEL	75	44.4444	-30.5556	0.173491	0.469257
PABPC4	554.5	770.333	215.833	0.134139	0.427828
SNORA55	0.611111	1.22222	0.611111	0.201809	0.504877
HEYL	194.167	259.944	65.7778	0.274977	0.583029
NT5C1A	1.61111	2	0.388889	0.475788	0.737999
HPCAL4	11.2778	10.5556	-0.722222	0.364954	0.653087
PPIE	60.2778	70.2778	10	0.579606	0.806882
BMP8B	63.2778	91.0556	27.7778	0.601504	0.821267
OXCT2	5.22222	5.16667	-0.0555556	0.923832	0.983599
TRIT1	105.389	161.167	55.7778	0.099818	0.375655
MYCL1	33.4444	32.4444	-1	0.911781	0.978419
MFSD2A	13.2778	20.1111	6.83333	0.199545	0.501014
CAP1	1259.78	1604.56	344.778	0.125979	0.416834
PPT1	722.5	1324.39	601.889	0.0029666	0.186258
RLF	563.056	816.167	253.111	0.189125	0.487791
TMCO2	0.944444	1.38889	0.444444	0.464533	0.730376
ZMPSTE24	248.778	428.944	180.167	0.0106301	0.193246
COL9A2	9.27778	69.5	60.2222	0.89859	0.973314
SMAP2	275.5	323.5	48	0.303799	0.611569
ZNF643	29.5556	49.7222	20.1667	0.0236246	0.232075
ZNF642	70.9444	98.8333	27.8889	0.0479807	0.284742
DEM1	47.3889	70.4444	23.0556	0.0516368	0.29146
ZNF684	41.1111	51.7222	10.6111	0.173491	0.469257
RIMS3	42.5	20.5556	-21.9444	0.128086	0.420564
LOC100130557	58.7222	41.6111	-17.1111	0.189068	0.487791
NFYC	143.444	160.944	17.5	0.311299	0.614166
MIR30E	0	0.0555556	0.0555556	0.344943	0.633373
MIR30C1	0	0	0	NaN	NA
KCNQ4	9.94444	9.22222	-0.722222	0.445866	0.717319
CITED4	6.77778	5.27778	-1.5	0.347398	0.636978
CTPS	94.8333	173.333	78.5	0.0103755	0.193246
SLFNL1	6.83333	5.83333	-1	0.198927	0.501014
SCMH1	181.056	232.056	51	0.046208	0.282763
EDN2	1.66667	1.88889	0.222222	0.856736	0.956676
HIVEP3	132.333	169.222	36.8889	0.163865	0.456869
GUCA2B	0.333333	0.777778	0.444444	0.130851	0.426103
GUCA2A	1.22222	1.05556	-0.166667	0.517541	0.769446
FOXJ3	501	578	77	0.6503	0.851966
RIMKLA	23.7222	32.8333	9.11111	0.349526	0.638516
ZMYND12	8.22222	9.16667	0.944444	0.93672	0.988489
PPCS	148.611	191.5	42.8889	0.136961	0.431347
CCDC30	37.2222	36.1667	-1.05556	0.824582	0.941024
PPIH	40.2778	53	12.7222	0.0427469	0.274917
YBX1	738.944	1206.83	467.889	0.00991695	0.190411
CLDN19	6	5	-1	0.0517383	0.291788
LEPRE1	142	424.722	282.722	0.0019288	0.186258
C1orf50	20.4444	26.1667	5.72222	0.173019	0.469257
CCDC23	46.2222	66	19.7778	0.136632	0.431347
ERMAP	242.278	127.722	-114.556	0.568946	0.804168
ZNF691	42.4444	58.7222	16.2778	0.0686994	0.326481
SLC2A1	389.167	413.667	24.5	0.704177	0.87785
FLJ32224	4.55556	3.88889	-0.666667	0.936315	0.988489
FAM183A	0.388889	1.11111	0.722222	0.072458	0.333919
EBNA1BP2	183.778	327	143.222	0.00786494	0.186258
WDR65	7.16667	7	-0.166667	0.799003	0.929045
TMEM125	2.55556	2.22222	-0.333333	0.910033	0.978419
C1orf210	2.22222	2	-0.222222	0.65192	0.852647
TIE1	68.6111	68.5	-0.111111	0.962119	0.997268
MPL	14.8889	6.94444	-7.94444	0.143305	0.442514
CDC20	25.1111	30.8889	5.77778	0.168543	0.464084
ELOVL1	98.1111	126.778	28.6667	0.0970591	0.370456
MED8	91.4444	151.944	60.5	0.00590677	0.186258
C1orf84	10.5556	8.33333	-2.22222	0.425155	0.703259
KIAA0467	141.778	149.222	7.44444	0.911815	0.978419
HYI	25.8889	24.8333	-1.05556	0.612338	0.828101
PTPRF	78.7222	100.278	21.5556	0.0966652	0.370456
KDM4A	127.556	160.5	32.9444	0.0596865	0.308685
LOC100132774	6.05556	6.5	0.444444	0.690973	0.872838
ST3GAL3	19.6667	27.6667	8	0.0439978	0.278212
ARTN	7.72222	10.5556	2.83333	0.227155	0.535213
IPO13	48.8333	79	30.1667	0.0141632	0.201377
DPH2	30.4444	45.3889	14.9444	0.0352515	0.256823
ATP6V0B	105.056	159.444	54.3889	0.0289794	0.238853
B4GALT2	61.3889	105.5	44.1111	0.00237776	0.186258
CCDC24	4.05556	4.22222	0.166667	0.725003	0.891262
SLC6A9	38.3889	27	-11.3889	0.751415	0.903584
KLF17	5.61111	4.66667	-0.944444	0.251324	0.559757
DMAP1	26.3333	31	4.66667	0.288758	0.59908
ERI3	26.2778	46.8333	20.5556	0.0124048	0.196281
RNF220	121.278	166.278	45	0.0141821	0.201377
TMEM53	13.0556	16.3889	3.33333	0.193763	0.493759
C1orf228	8	3.22222	-4.77778	0.152584	0.454902
KIF2C	31.6667	46.3333	14.6667	0.0789053	0.342894
RPS8	1176.06	1843.39	667.333	0.0591472	0.308685
SNORD55	0.0555556	0	-0.0555556	0.344943	0.633373
SNORD46	1.55556	3.72222	2.16667	0.513366	0.768166
SNORD38A	0.277778	0.666667	0.388889	0.133634	0.427828
SNORD38B	1.61111	2.33333	0.722222	0.472994	0.737783
BEST4	4.83333	3.77778	-1.05556	0.268788	0.575606
PLK3	15.1111	21.8889	6.77778	0.0995123	0.375655
TCTEX1D4	3.77778	3.27778	-0.5	0.450812	0.721214
BTBD19	8	6.83333	-1.16667	0.373086	0.660381
PTCH2	12.7222	13.9444	1.22222	0.588921	0.812895
EIF2B3	102.611	138.333	35.7222	0.0788667	0.342894
HECTD3	121.667	157.389	35.7222	0.121	0.408369
UROD	357	247.778	-109.222	0.558261	0.797541
ZSWIM5	45.9444	75.2778	29.3333	0.557753	0.797541
LOC400752	3.83333	4.33333	0.5	0.502132	0.758312
HPDL	4.44444	6.11111	1.66667	0.192453	0.492666
MUTYH	13.2778	14.8889	1.61111	0.974682	1
TOE1	24.1111	31.6111	7.5	0.0594565	0.308685
TESK2	35.9444	36.6111	0.666667	0.824649	0.941024
CCDC163P	6.66667	10.7222	4.05556	0.0680036	0.326481
MMACHC	22	39.3333	17.3333	0.042533	0.274917
PRDX1	382.333	824.889	442.556	0.00144513	0.186258
AKR1A1	113.444	207.778	94.3333	0.000503332	0.186258
NASP	760.889	1155.28	394.389	0.0397207	0.268417
CCDC17	7	5.77778	-1.22222	0.315785	0.621427
GPBP1L1	738.611	813.889	75.2778	0.401763	0.683351
RPS15AP10	22.6667	16.5	-6.16667	0.0995342	0.375655
TMEM69	101.167	158.222	57.0556	0.00650661	0.186258
IPP	73.7778	94.2222	20.4444	0.173574	0.469257
MAST2	119.444	172.111	52.6667	0.026761	0.234422
PIK3R3	484.722	569.5	84.7778	0.33885	0.633373
TSPAN1	4.72222	4.5	-0.222222	0.354467	0.642848
POMGNT1	60.3889	100.333	39.9444	0.00988363	0.190411
C1orf190	12.5556	12.7222	0.166667	0.714973	0.884871
RAD54L	27.5	27.6111	0.111111	0.911736	0.978419
LRRC41	103.722	168.833	65.1111	0.00945818	0.190411
UQCRH	300.222	489.611	189.389	0.0636823	0.317591
NSUN4	170.833	247.833	77	0.0204636	0.223769
FAAH	5.38889	6.88889	1.5	0.555576	0.797541
DMBX1	5.61111	5.22222	-0.388889	0.655602	0.852647
KNCN	4.61111	4.55556	-0.0555556	0.834643	0.946083
MKNK1	99.0556	111.167	12.1111	0.476489	0.737999
MOBKL2C	118.056	142.778	24.7222	0.235385	0.543227
ATPAF1	231.833	266.444	34.6111	0.307873	0.614166
C1orf223	5.16667	4.5	-0.666667	0.737709	0.897516
KIAA0494	1456.94	1766.78	309.833	0.134139	0.427828
CYP4B1	3.61111	2.66667	-0.944444	1	1
CYP4Z2P	2.88889	3.77778	0.888889	0.351195	0.639521
CYP4A11	3	2.72222	-0.277778	0.909585	0.978419
CYP4X1	39.2778	23.8889	-15.3889	0.358375	0.64512
CYP4Z1	2.66667	1.72222	-0.944444	0.263585	0.572704
CYP4A22	0.777778	0.611111	-0.166667	0.569789	0.804786
PDZK1IP1	12.8333	2.72222	-10.1111	0.0477881	0.284742
TAL1	405.722	75.8889	-329.833	9.59e-05	0.186258
STIL	138.944	207.167	68.2222	0.117252	0.404016
CMPK1	260.944	407.5	146.556	0.0435428	0.276335
FOXE3	5.55556	5.94444	0.388889	0.835202	0.946083
MGC12982	9.66667	21.6667	12	0.00450771	0.186258
FOXD2	18.7778	22.5556	3.77778	0.391657	0.675281
LOC388630	38	22.1111	-15.8889	0.00213258	0.186258
SKINTL	4.05556	2.83333	-1.22222	0.369922	0.657212
SLC5A9	7.22222	6.88889	-0.333333	0.860851	0.956676
SPATA6	150.278	158.556	8.27778	0.88677	0.967717
AGBL4	4.61111	5.05556	0.444444	0.860643	0.956676
BEND5	40.3333	63.6111	23.2778	0.739621	0.897516
ELAVL4	6.05556	10	3.94444	0.0555693	0.299095
DMRTA2	8.16667	13.6667	5.5	0.76197	0.911391
FAF1	141.944	191.444	49.5	0.118201	0.405096
CDKN2C	53.0556	79.9444	26.8889	0.106508	0.387204
C1orf185	2.61111	2.66667	0.0555556	1	1
RNF11	479.222	635	155.778	0.307873	0.614166
TTC39A	12.7778	8.55556	-4.22222	0.215725	0.521031
EPS15	857.5	1001.67	144.167	0.264946	0.572882
OSBPL9	451.167	559.833	108.667	0.326631	0.63012
NRD1	1063	1432.28	369.278	0.0907076	0.359036
MIR761	1.77778	1.77778	0	0.669978	0.860044
RAB3B	36.8333	66.8333	30	0.0933194	0.364717
TXNDC12	266.611	478.167	211.556	0.0184044	0.218547
KTI12	23.8889	29.7778	5.88889	0.183568	0.480546
BTF3L4	280.222	383.056	102.833	0.128825	0.420564
ZFYVE9	233.222	305.889	72.6667	0.189154	0.487791
CC2D1B	72.1111	85.1667	13.0556	0.28187	0.590066
ORC1	36.3889	39.8889	3.5	0.173491	0.469257
PRPF38A	383.056	387.333	4.27778	0.680832	0.865153
ZCCHC11	685.944	782.5	96.5556	0.62791	0.838698
GPX7	80.8333	151.889	71.0556	0.0256938	0.234422
FAM159A	2.27778	2	-0.277778	0.626569	0.838637
C1orf163	51.8889	91.1667	39.2778	0.00236388	0.186258
ZYG11B	370.333	454.556	84.2222	0.226233	0.533668
ZYG11A	9.38889	10.6667	1.27778	0.738286	0.897516
ECHDC2	49.8333	35.7222	-14.1111	0.16373	0.456869
SCP2	975.222	1219.22	244	0.19454	0.493759
PODN	70.9444	149.056	78.1111	0.296327	0.6035
SLC1A7	4.5	5.22222	0.722222	0.873216	0.962106
CPT2	43.7778	54.8889	11.1111	0.274885	0.583029
C1orf123	324.444	457.278	132.833	0.0204636	0.223769
MAGOH	12.3889	18.1667	5.77778	0.132308	0.42658
LRP8	40.7778	90.7222	49.9444	0.0183744	0.218547
FLJ40434	2.11111	1.72222	-0.388889	0.297335	0.605194
DMRTB1	3.05556	4.27778	1.22222	0.0257936	0.234422
GLIS1	8.77778	21.2222	12.4444	0.0173222	0.21597
TMEM48	208.5	321.722	113.222	0.117299	0.404016
YIPF1	69.0556	96.2222	27.1667	0.0618795	0.314114
DIO1	8.66667	8.94444	0.277778	0.546821	0.789434
HSPB11	57	115.167	58.1667	0.0576223	0.304844
LRRC42	51.7222	91.7222	40	0.0236695	0.232075
LDLRAD1	0.833333	0.722222	-0.111111	0.491696	0.750883
TMEM59	1017.39	1621.28	603.889	0.0508592	0.29146
C1orf83	100.611	113.833	13.2222	0.3266	0.63012
CDCP2	4.22222	4.05556	-0.166667	0.773107	0.916039
CYB5RL	29.3889	28.7222	-0.666667	0.76342	0.911391
MRPL37	105.222	183.833	78.6111	0.00680335	0.186258
SSBP3	39.6111	38.8889	-0.722222	0.751415	0.903584
ACOT11	13.6111	19.1111	5.5	0.691997	0.872838
FAM151A	4.22222	3.94444	-0.277778	0.441991	0.716591
C1orf175	21.5556	18.7222	-2.83333	0.849134	0.950416
TTC4	57.7778	94.0556	36.2778	0.00946278	0.190411
PARS2	13.8333	24.0556	10.2222	0.00413192	0.186258
TTC22	4.66667	4.44444	-0.222222	0.948715	0.993433
C1orf177	3.88889	4.55556	0.666667	0.688642	0.872838
DHCR24	76.4444	111.444	35	0.358778	0.64512
TMEM61	1.55556	1.72222	0.166667	0.831555	0.946083
BSND	2.66667	2.05556	-0.611111	0.288333	0.59908
PCSK9	6.38889	9.16667	2.77778	0.293607	0.6035
USP24	1336.67	1261.5	-75.1667	0.62791	0.838698
PPAP2B	301.667	259.667	-42	0.584133	0.810609
PRKAA2	60.3333	68.7222	8.38889	0.447423	0.717319
C1orf168	6.33333	6.22222	-0.111111	0.848014	0.950416
C8A	2.66667	2.61111	-0.0555556	0.872702	0.962106
C8B	2.05556	1.66667	-0.388889	0.465456	0.730376
DAB1	8.27778	7.66667	-0.611111	0.176554	0.475277
OMA1	118.389	127.444	9.05556	0.516495	0.768166
TACSTD2	49.5	76.5556	27.0556	0.612544	0.828101
MYSM1	287.778	288.278	0.5	1	1
JUN	735	783.611	48.6111	0.911821	0.978419
LOC100131060	1.61111	2.77778	1.16667	0.0688423	0.326481
LOC729467	4.66667	3	-1.66667	0.820244	0.941024
FGGY	33.4444	41.9444	8.5	0.194396	0.493759
HOOK1	30.6111	18.1667	-12.4444	0.2048	0.507439
CYP2J2	3.33333	7.05556	3.72222	0.0188403	0.219103
C1orf87	1.77778	2.72222	0.944444	0.135349	0.431187
NFIA	984.944	653.778	-331.167	0.142691	0.440804
TM2D1	87.4444	127	39.5556	0.22899	0.535405
INADL	146.5	180.389	33.8889	0.281901	0.590066
L1TD1	20.3889	29.8333	9.44444	0.715589	0.884871
KANK4	14.3333	24	9.66667	0.0363973	0.261222
USP1	280.222	437.667	157.444	0.110796	0.392859
DOCK7	492.611	695.778	203.167	0.0470848	0.284742
ANGPTL3	12	10.7222	-1.27778	0.455458	0.724453
ATG4C	67	88.5	21.5	0.057558	0.304844
FOXD3	6.55556	6.77778	0.222222	0.643986	0.848757
ALG6	87.7222	105.111	17.3889	0.526696	0.775702
ITGB3BP	34.2222	58.7222	24.5	0.00461497	0.186258
EFCAB7	77.6111	106.611	29	0.241718	0.548291
DLEU2L	19.7778	19.2222	-0.555556	0.366691	0.653087
PGM1	226.722	373.611	146.889	0.0314917	0.247076
ROR1	53.6111	107.056	53.4444	0.00862652	0.18739
UBE2U	1.11111	1.5	0.388889	0.256456	0.564153
CACHD1	170.556	150.778	-19.7778	0.787945	0.922862
RAVER2	109.389	107.389	-2	0.974754	1
JAK1	1628.56	1840.39	211.833	0.521203	0.772596
MIR3671	1.38889	0.722222	-0.666667	0.369425	0.656594
MIR101-1	0.0555556	0.0555556	0	1	1
AK4	126.111	409.278	283.167	0.0966867	0.370456
DNAJC6	87.7778	46.1667	-41.6111	0.223072	0.528461
LEPROT	1322.33	1445.83	123.5	0.461871	0.729038
LEPR	2272.06	732.056	-1540	0.0155727	0.207226
PDE4B	219.611	270.222	50.6111	0.419761	0.697164
SGIP1	76.1667	95.0556	18.8889	0.936936	0.988489
MIR3117	0	0	0	NaN	NA
TCTEX1D1	15.9444	10.2222	-5.72222	0.162153	0.456869
INSL5	1.05556	1.16667	0.111111	0.501573	0.757676
WDR78	68.5	109.167	40.6667	0.457059	0.724453
MIER1	492.889	559.444	66.5556	0.388832	0.673742
SLC35D1	239.611	368.722	129.111	0.134139	0.427828
C1orf141	5.11111	5.33333	0.222222	0.936172	0.988489
IL23R	8.38889	10.1111	1.72222	0.455517	0.724453
IL12RB2	23.7222	36.9444	13.2222	0.303488	0.611569
SERBP1	1029.44	1510.17	480.722	0.0223594	0.229094
GADD45A	179.833	234.5	54.6667	0.248108	0.555474
GNG12	680.556	1063.39	382.833	0.00871403	0.18739
DIRAS3	16.1667	13.1667	-3	0.62345	0.835427
WLS	358.778	669.556	310.778	0.0078738	0.186258
MIR1262	0.166667	0.444444	0.277778	0.337488	0.633373
RPE65	5.33333	7.33333	2	0.046058	0.282763
DEPDC1	71.6111	128.5	56.8889	0.117276	0.404016
LRRC7	38.8889	30.4444	-8.44444	0.83695	0.946083
PIN1P1	1.66667	2.22222	0.555556	0.152087	0.453605
LRRC40	132.833	199.944	67.1111	0.079079	0.342894
SRSF11	1105.39	1333.28	227.889	0.48123	0.742165
ANKRD13C	244.944	316.667	71.7222	0.189154	0.487791
HHLA3	17.0556	38.2778	21.2222	0.0160699	0.210929
CTH	22.2222	31.1667	8.94444	0.158618	0.456869
PTGER3	133.611	92.8333	-40.7778	0.526803	0.775702
ZRANB2	810.056	879.389	69.3333	0.62791	0.838698
MIR186	0.222222	0.222222	0	1	1
NEGR1	58.6111	104.278	45.6667	0.0461378	0.282763
LRRIQ3	9.5	8.88889	-0.611111	0.774277	0.916039
FPGT	125.722	150.222	24.5	0.375651	0.660674
FPGT-TNNI3K	32.2778	35.8333	3.55556	1	1
TNNI3K	17.4444	14.9444	-2.5	0.281281	0.590066
C1orf173	19.2222	26.5	7.27778	0.0811101	0.346447
CRYZ	180.278	306	125.722	0.0170782	0.215167
TYW3	300.222	402	101.778	0.278784	0.588034
LHX8	2.72222	6.61111	3.88889	0.0384585	0.265093
SLC44A5	265.667	196.389	-69.2778	0.419761	0.697164
ACADM	481.667	571.333	89.6667	0.428935	0.703645
RABGGTB	435.611	614.222	178.611	0.0684929	0.326481
SNORD45C	0.222222	0.555556	0.333333	0.141761	0.439967
SNORD45A	0.555556	0.555556	0	0.838585	0.946709
SNORD45B	0.777778	0.111111	-0.666667	0.000734393	0.186258
MSH4	6.94444	9.61111	2.66667	0.407608	0.68856
ASB17	1.55556	2.27778	0.722222	0.055661	0.299419
ST6GALNAC3	113.944	81.4444	-32.5	0.0411903	0.270494
ST6GALNAC5	12.8333	24.0556	11.2222	0.240108	0.548291
PIGK	359.5	497.056	137.556	0.226233	0.533668
AK5	288.833	292.722	3.88889	0.81472	0.936851
ZZZ3	490.222	685.611	195.389	0.191637	0.49109
USP33	506.389	604.944	98.5556	0.442944	0.716591
FAM73A	232.056	341.278	109.222	0.128801	0.420564
NEXN	296.056	462.722	166.667	0.124841	0.415286
FUBP1	840.167	959.611	119.444	0.307873	0.614166
DNAJB4	351.056	488	136.944	0.151644	0.452467
GIPC2	32.2778	24.7778	-7.5	0.281622	0.590066
MGC27382	2.16667	2	-0.166667	0.709369	0.883772
PTGFR	117.222	292.5	175.278	0.00563054	0.186258
IFI44L	604.611	676.222	71.6111	0.81472	0.936851
IFI44	456.278	669.611	213.333	0.238674	0.547874
ELTD1	585.611	546.722	-38.8889	0.888198	0.967925
LPHN2	1117.78	1364.39	246.611	0.307873	0.614166
TTLL7	82.2778	275.833	193.556	0.0934882	0.364717
PRKACB	590.278	878.5	288.222	0.0497952	0.289351
SAMD13	7.94444	8.94444	1	0.622279	0.835427
UOX	2.94444	2	-0.944444	0.283379	0.592579
DNASE2B	13.8889	8	-5.88889	0.171463	0.468735
RPF1	121.389	244.111	122.722	0.00786095	0.186258
GNG5	106.667	186.444	79.7778	0.0124274	0.196281
SPATA1	45.1111	52.8333	7.72222	0.579557	0.806882
CTBS	300.5	423.722	123.222	0.110796	0.392859
C1orf180	5.11111	6.44444	1.33333	0.242637	0.549865
SSX2IP	150.056	153.833	3.77778	0.486342	0.744049
LPAR3	25.5	36	10.5	0.680501	0.865153
MCOLN2	21.1111	33.5556	12.4444	0.0245066	0.23221
MCOLN3	11.8333	27.6111	15.7778	0.634191	0.842431
WDR63	9.33333	18.6111	9.27778	0.0404608	0.270348
SYDE2	146.889	99.8333	-47.0556	0.924372	0.983599
C1orf52	153.611	253.389	99.7778	0.0412033	0.270494
BCL10	99.7222	136.611	36.8889	0.0875261	0.355447
DDAH1	355.722	563.944	208.222	0.0508592	0.29146
CYR61	1116.44	2221.06	1104.61	0.134139	0.427828
ZNHIT6	491.611	756.611	265	0.0037232	0.186258
COL24A1	546.444	1142.33	595.889	0.584133	0.810609
ODF2L	318.611	371.778	53.1667	0.476518	0.737999
CLCA2	70.8333	236.333	165.5	0.267927	0.574379
CLCA1	4.44444	4	-0.444444	0.40595	0.687551
CLCA4	9.5	8.66667	-0.833333	0.58909	0.812895
CLCA3P	11.4444	10.6111	-0.833333	0.598137	0.821267
SH3GLB1	1404.72	1924.89	520.167	0.0713072	0.331517
2024-09-15	887.944	1649.11	761.167	0.00416163	0.186258
HS2ST1	283.5	465.278	181.778	0.0170782	0.215167
LOC339524	79.4444	82.5	3.05556	0.547622	0.789434
LMO4	253.278	344.389	91.1111	0.447628	0.717319
PKN2	721.056	804.167	83.1111	0.579777	0.806882
GTF2B	213.667	243.944	30.2778	0.350614	0.638516
CCBL2	116.222	150.444	34.2222	0.21425	0.518907
RBMXL1	111	117.722	6.72222	0.635022	0.842431
GBP3	268.556	524.944	256.389	0.0684929	0.326481
GBP1	179.389	321.056	141.667	0.039708	0.268417
GBP2	421.222	435.833	14.6111	0.751694	0.903584
GBP7	6.11111	5.38889	-0.722222	0.389129	0.674097
GBP4	281.111	230.278	-50.8333	0.612681	0.828101
GBP5	153.278	175.944	22.6667	0.669171	0.859287
GBP6	10.8889	13.2778	2.38889	0.494324	0.752855
LOC400759	3.5	4.94444	1.44444	0.17288	0.469257
LRRC8B	139.556	172.333	32.7778	0.268081	0.574379
FLJ27354	5.11111	3.83333	-1.27778	0.213906	0.518907
LRRC8C	546.333	614.611	68.2778	0.516576	0.768166
LRRC8D	138.778	186.833	48.0556	0.0904777	0.359036
GEMIN8P4	4	4.44444	0.444444	0.598473	0.821267
ZNF326	229.833	293.333	63.5	0.163838	0.456869
BARHL2	4.55556	5.55556	1	0.376446	0.661754
ZNF644	876.833	1081.67	204.833	0.238674	0.547874
HFM1	19.7222	16	-3.72222	0.22863	0.535405
CDC7	109.056	150.389	41.3333	0.136961	0.431347
HSP90B3P	36.3333	59.2222	22.8889	0.0366876	0.261222
TGFBR3	259.444	157.333	-102.111	0.0576384	0.304844
BRDT	5.38889	4.5	-0.888889	0.300099	0.609245
EPHX4	9.61111	14.0556	4.44444	0.25382	0.561043
BTBD8	11.5	12.8889	1.38889	0.8121	0.935624
KIAA1107	97.8889	97.5556	-0.333333	0.974752	1
C1orf146	1.11111	0.833333	-0.277778	0.369637	0.656811
GLMN	33.6667	40.4444	6.77778	0.787878	0.922862
RPAP2	153.333	232	78.6667	0.026761	0.234422
GFI1	99.6667	19.8889	-79.7778	0.00226027	0.186258
EVI5	411.111	549.333	138.222	0.0998834	0.375655
RPL5	2946.33	4388.17	1441.83	0.170788	0.467296
SNORD21	2.05556	1.22222	-0.833333	0.215123	0.520677
SNORA66	5.77778	8.44444	2.66667	0.465423	0.730376
FAM69A	142.889	216.833	73.9444	0.159129	0.456869
MTF2	223.5	208.5	-15	0.911821	0.978419
TMED5	446.056	634.444	188.389	0.0548764	0.299095
CCDC18	168.444	196.778	28.3333	0.401733	0.683351
LOC100131564	149.111	83.7222	-65.3889	0.0597029	0.308685
DR1	178.778	269.5	90.7222	0.0302056	0.243313
FNBP1L	530.222	625.667	95.4444	0.516576	0.768166
BCAR3	73.7778	116.167	42.3889	0.113549	0.397766
LOC100129046	11.5556	10	-1.55556	0.348996	0.638516
MIR760	0.0555556	0.166667	0.111111	0.309261	0.614166
DNTTIP2	675.833	964.722	288.889	0.0904777	0.359036
GCLM	132.111	226.833	94.7222	0.254585	0.561043
ABCA4	20.3889	68.2222	47.8333	0.247468	0.555474
ARHGAP29	671.222	638.667	-32.5556	0.962143	0.997268
ABCD3	190.278	254.611	64.3333	0.189125	0.487791
F3	57.1111	69.7222	12.6111	0.646364	0.848757
SLC44A3	52.8333	54.9444	2.11111	0.727721	0.891262
CNN3	971.278	1792.22	820.944	0.0227191	0.229094
LOC729970	13.8889	25.2222	11.3333	0.17821	0.475971
ALG14	33.2778	51.8889	18.6111	0.0353341	0.256823
TMEM56	345.944	90.5556	-255.389	0.124841	0.415286
RWDD3	62.4444	65.5	3.05556	0.727754	0.891262
FLJ31662	6.44444	5.11111	-1.33333	0.165322	0.460346
PTBP2	182.5	195.778	13.2778	0.715957	0.884871
DPYD	380.278	348.111	-32.1667	0.680832	0.865153
MIR137	0	0.166667	0.166667	0.079992	0.344546
SNX7	171.944	275.5	103.556	0.0267512	0.234422
LPPR5	9.22222	10.7778	1.55556	0.409222	0.68856
LOC100129620	5.55556	5.16667	-0.388889	0.872191	0.962106
LPPR4	70.1667	234.944	164.778	0.00562131	0.186258
PALMD	428.333	348.5	-79.8333	0.278784	0.588034
MIR548AA1	17.2222	16.2778	-0.944444	0.715466	0.884871
MIR548D1	0	0	0	NaN	NA
FRRS1	149.222	195.111	45.8889	0.145513	0.444182
AGL	329.333	348	18.6667	0.635022	0.842431
SLC35A3	44	60.2222	16.2222	0.28187	0.590066
HIAT1	248.722	366.944	118.222	0.0246545	0.23221
SASS6	105.833	121.389	15.5556	0.334494	0.633373
CCDC76	201.944	191.444	-10.5	0.719269	0.887074
LRRC39	53.5556	59	5.44444	0.763627	0.911391
DBT	323.389	414.556	91.1667	0.145513	0.444182
RTCD1	280.222	388.556	108.333	0.0636823	0.317591
MIR553	0.222222	0.0555556	-0.166667	0.552453	0.795259
CDC14A	167.944	134.722	-33.2222	0.466776	0.730376
GPR88	40.2222	22.2222	-18	0.241142	0.548291
VCAM1	1216.89	716.056	-500.833	0.132857	0.42658
EXTL2	132.389	195.611	63.2222	0.0246545	0.23221
SLC30A7	322.222	513.389	191.167	0.0161863	0.210929
DPH5	78.5	118.056	39.5556	0.046194	0.282763
S1PR1	488.5	451.278	-37.2222	0.911815	0.978419
OLFM3	12.6667	12.2778	-0.388889	0.319776	0.624052
HEJ1	4.88889	5.22222	0.333333	0.700688	0.87785
COL11A1	2525.89	11717.6	9191.72	0.000154765	0.186258
RNPC3	307.111	162.722	-144.389	0.00485957	0.186258
AMY2B	34.8333	13.5	-21.3333	0.00162101	0.186258
LOC648740	10	8.44444	-1.55556	0.400243	0.683351
AMY2A	0.944444	0.333333	-0.611111	0.0159477	0.210929
AMY1A_dup1	0	0	0	NaN	NA
AMY1C_dup1	0	0	0	NaN	NA
AMY1B_dup1	0	0	0	NaN	NA
AMY1A_dup2	0.277778	0.0555556	-0.222222	0.29627	0.6035
AMY1B_dup2	0.277778	0.0555556	-0.222222	0.29627	0.6035
AMY1C_dup2	0.277778	0.0555556	-0.222222	0.29627	0.6035
AMY1A_dup3	0	0	0	NaN	NA
AMY1C_dup3	0	0	0	NaN	NA
AMY1B_dup3	0	0	0	NaN	NA
LOC100129138	2.16667	1.88889	-0.277778	0.185343	0.483741
PRMT6	31.3889	48.1667	16.7778	0.0396316	0.268417
NTNG1	24.7778	66.0556	41.2778	0.254279	0.561043
VAV3	378.333	362.944	-15.3889	0.962146	0.997268
SLC25A24	253.333	360.611	107.278	0.0713072	0.331517
NBPF4	0.666667	3	2.33333	0.0106298	0.193246
NBPF6	0.5	1.94444	1.44444	0.096718	0.370456
FAM102B	246.833	343.667	96.8333	0.0576384	0.304844
C1orf59	53.1111	53.7778	0.666667	0.715922	0.884871
PRPF38B	1545.33	1859.06	313.722	0.151644	0.452467
FNDC7	4.94444	5.55556	0.611111	0.385626	0.670773
STXBP3	502.889	597.556	94.6667	0.323126	0.628418
AKNAD1	8.77778	11	2.22222	0.473513	0.737999
LOC642864	0.555556	0.888889	0.333333	0.295725	0.6035
GPSM2	186.5	318.889	132.389	0.0688601	0.326481
CLCC1	327.889	450.278	122.389	0.0818178	0.346447
WDR47	204.667	258	53.3333	0.134139	0.427828
TAF13	187.278	411.167	223.889	0.010858	0.193246
TMEM167B	397	547.222	150.222	0.0597522	0.308685
SCARNA2	7.16667	17.3889	10.2222	0.333215	0.633373
C1orf194	1.27778	1.05556	-0.222222	0.408645	0.68856
KIAA1324	20.7778	22.7222	1.94444	0.715449	0.884871
SARS	367.167	521.667	154.5	0.0103804	0.193246
CELSR2	30.6111	36.1667	5.55556	0.715747	0.884871
PSRC1	18.3889	22.2778	3.88889	0.128012	0.420564
MYBPHL	1.61111	1.88889	0.277778	0.756637	0.90883
SORT1	609.333	652.389	43.0556	0.657768	0.852647
PSMA5	294.722	476.278	181.556	0.00963088	0.190411
SYPL2	20.9444	17.2222	-3.72222	0.504224	0.759714
ATXN7L2	7.22222	7.83333	0.611111	0.65621	0.852647
CYB561D1	50.3333	52.9444	2.61111	0.547416	0.789434
AMIGO1	15	12.3889	-2.61111	0.949471	0.993433
GPR61	5.5	4.44444	-1.05556	0.430679	0.706191
GNAI3	801.222	1134.83	333.611	0.0314917	0.247076
MIR197	0.333333	0.333333	0	0.642032	0.848757
GNAT2	9.61111	11.1667	1.55556	0.315817	0.621427
AMPD2	71.5556	98.2222	26.6667	0.106531	0.387204
GSTM4	53.1667	83.7778	30.6111	0.0873019	0.355447
GSTM2	39.6667	46.6667	7	0.634891	0.842431
GSTM1	12.7778	23.3333	10.5556	0.474549	0.737999
GSTM5	44.8333	33.2778	-11.5556	0.205501	0.507439
GSTM3	162.389	241.778	79.3889	0.149862	0.450883
EPS8L3	2.05556	2.88889	0.833333	0.266247	0.574379
CSF1	85	117.222	32.2222	0.0737322	0.333919
AHCYL1	972.111	1567.94	595.833	0.0117175	0.195538
FAM40A	88.7778	99.7222	10.9444	0.486342	0.744049
ALX3	5.38889	5.88889	0.5	0.565319	0.80416
UBL4B	2.11111	3.05556	0.944444	0.28364	0.592995
SLC6A17	12.5556	15.5556	3	0.427264	0.703645
KCNC4	19.0556	17.0556	-2	0.366351	0.653087
LOC440600	7.22222	5.83333	-1.38889	0.264327	0.572882
RBM15	83.4444	86.2222	2.77778	1	1
SLC16A4	123.444	137.556	14.1111	0.476489	0.737999
HBXIP	288.222	452.111	163.889	0.0170782	0.215167
PROK1	1.55556	2.05556	0.5	0.192128	0.492004
CYMP	0.722222	0.888889	0.166667	0.72049	0.887983
KCNA10	2.61111	3.05556	0.444444	0.410388	0.68856
KCNA2	9.11111	8.16667	-0.944444	0.0925593	0.364717
KCNA3	101	53.6111	-47.3889	0.0597193	0.308685
CD53	441.167	494.833	53.6667	0.496331	0.752855
C1orf103	112.444	139.222	26.7778	0.149941	0.450883
DRAM2	245.611	315.667	70.0556	0.183822	0.480546
CEPT1	154.111	148.333	-5.77778	0.71594	0.884871
DENND2D	58.3889	52.6667	-5.72222	0.537161	0.782205
CHI3L2	22.4444	45.2778	22.8333	0.812219	0.935624
LOC149620	4.11111	4.11111	0	0.6772	0.865153
CHIA	1	1.27778	0.277778	0.448318	0.71832
C1orf88	7.72222	11.2778	3.55556	0.435612	0.712199
LOC441897	0.5	0.611111	0.111111	1	1
OVGP1	8.5	8.38889	-0.111111	0.962009	0.997268
WDR77	146.611	175.778	29.1667	0.159021	0.456869
ATP5F1	340.5	513.833	173.333	0.0187059	0.218547
C1orf162	193.556	213.389	19.8333	0.657768	0.852647
ADORA3	63.8333	167.333	103.5	0.00536308	0.186258
LOC100129269	4.44444	3.33333	-1.11111	0.177444	0.475971
RAP1A	1100.33	1566.67	466.333	0.128825	0.420564
C1orf183	139.389	134.5	-4.88889	0.657726	0.852647
DDX20	131.056	169.611	38.5556	0.128825	0.420564
KCND3	6.55556	7.44444	0.888889	0.702586	0.87785
CTTNBP2NL	602.611	815.833	213.222	0.0548764	0.299095
MIR4256	0.222222	0.277778	0.0555556	0.511482	0.766231
WNT2B	19.6667	28.8333	9.16667	0.0684496	0.326481
ST7L	138.556	184.833	46.2778	0.163865	0.456869
CAPZA1	713.778	971.778	258	0.0636823	0.317591
MOV10	87.6111	122.167	34.5556	0.0817195	0.346447
RHOC	159.444	265.778	106.333	0.00824197	0.18732
PPM1J	3.94444	3.55556	-0.388889	0.678139	0.865153
FAM19A3	1.44444	1.77778	0.333333	0.417213	0.697164
SLC16A1	152.111	381.611	229.5	0.00278941	0.186258
AKR7A2P1	2.38889	2.83333	0.444444	0.357477	0.64512
LRIG2	110.889	125.278	14.3889	0.612612	0.828101
MAGI3	141.333	165.833	24.5	0.401733	0.683351
PHTF1	119.889	181.056	61.1667	0.027846	0.237492
RSBN1	311.333	312.833	1.5	0.949543	0.993433
PTPN22	337.556	263.167	-74.3889	0.33885	0.633373
BCL2L15	53	16.8889	-36.1111	0.0572365	0.304844
AP4B1	110.222	103.333	-6.88889	0.861812	0.956676
DCLRE1B	125.556	182.056	56.5	0.0267414	0.234422
HIPK1	1526	1546.89	20.8889	0.886778	0.967717
OLFML3	734.5	967.722	233.222	0.183879	0.480546
SYT6	20.3889	29.3333	8.94444	0.495776	0.752855
TRIM33	830.278	840	9.72222	0.86357	0.957237
BCAS2	130.444	209.056	78.6111	0.0192112	0.219103
DENND2C	84.1111	94.8333	10.7222	0.874289	0.962106
AMPD1	37.0556	17.8889	-19.1667	0.0253142	0.234422
NRAS	549.5	864.556	315.056	0.0155727	0.207226
CSDE1	4174.28	5618.06	1443.78	0.0684929	0.326481
SIKE1	289.611	439.333	149.722	0.0641728	0.317591
SYCP1	5.77778	7.44444	1.66667	0.91114	0.978419
TSHB	1.11111	0.888889	-0.222222	0.561273	0.801097
TSPAN2	77	45.7222	-31.2778	0.20553	0.507439
NGF	8.11111	18.2778	10.1667	0.108908	0.39271
VANGL1	157.722	286.167	128.444	0.0217936	0.227685
CASQ2	109.833	43	-66.8333	0.0058876	0.186258
NHLH2	5.38889	9.88889	4.5	0.0503458	0.29146
SLC22A15	87.2778	80.3333	-6.94444	0.590581	0.812895
C1orf161	6.16667	7.83333	1.66667	0.2724	0.582547
ATP1A1	1562.67	2713.22	1150.56	0.00710492	0.186258
ATP1A1OS	228.889	373.278	144.389	0.037114	0.261222
CD58	92.1111	101.667	9.55556	0.646364	0.848757
IGSF3	251.167	233.667	-17.5	0.62383	0.835427
MIR320B1	0	0.166667	0.166667	0.163187	0.456869
CD2	78.6111	89.4444	10.8333	0.88677	0.967717
PTGFRN	265.278	580.667	315.389	0.0117175	0.195538
CD101	27.7778	17.5556	-10.2222	0.240838	0.548291
TTF2	117	137.722	20.7222	0.410643	0.68856
MIR942	0.388889	0.222222	-0.166667	0.428854	0.703645
TRIM45	32.3333	39.3889	7.05556	0.824615	0.941024
VTCN1	5.88889	8.61111	2.72222	0.143878	0.443847
MAN1A2	930.056	1241.72	311.667	0.170788	0.467296
FAM46C	1462.72	281.722	-1181	0.00234923	0.186258
GDAP2	368.889	410.833	41.9444	0.496331	0.752855
WDR3	141.333	211.833	70.5	0.0966652	0.370456
SPAG17	65.8333	62.7778	-3.05556	0.71587	0.884871
TBX15	277.333	333.111	55.7778	0.264946	0.572882
WARS2	58.8889	81.2222	22.3333	0.0664475	0.323139
HAO2	3.33333	4.27778	0.944444	0.352217	0.641116
HSD3B2	2.33333	2.5	0.166667	1	1
HSD3B1	1.88889	1.88889	0	0.895878	0.973314
HSD3BP4	46	30	-16	0.0902495	0.359036
LOC644242	5.38889	4.66667	-0.722222	0.630586	0.841711
ZNF697	117.944	164.167	46.2222	0.223161	0.528461
PHGDH	44.4444	100	55.5556	0.00561208	0.186258
HMGCS2	2.83333	2.72222	-0.111111	0.795937	0.929045
REG4	3.11111	3	-0.111111	0.699971	0.87785
NBPF7	2.55556	2.33333	-0.222222	0.64074	0.84863
ADAM30	5.33333	7.16667	1.83333	0.196486	0.497496
NOTCH2	1581.28	1732.33	151.056	0.775824	0.916039
FAM72B	1.72222	1.88889	0.166667	0.780509	0.920881
HIST2H2BA	1.61111	2.11111	0.5	0.190316	0.490302
FCGR1B	0.222222	1.27778	1.05556	0.0233493	0.232075
EMBP1	14.8333	17.7778	2.94444	0.612315	0.828101
LOC100130000	6.83333	4.88889	-1.94444	0.0941729	0.36675
FLJ39739_dup1	0.166667	0.166667	0	0.712178	0.884871
LOC100286793	0.555556	0.388889	-0.166667	0.681359	0.865373
PPIAL4G	1.88889	2.44444	0.555556	0.527793	0.776666
FAM72D	1.55556	1.55556	0	0.935122	0.988489
SRGAP2P2	70.1111	60.1111	-10	0.392818	0.675281
LOC728855_dup1	0.111111	0.444444	0.333333	0.29627	0.6035
LOC728875_dup1	0.111111	0.444444	0.333333	0.29627	0.6035
PPIAL4B_dup1	0	0	0	NaN	NA
PPIAL4C_dup1	0	0	0	NaN	NA
PPIAL4A_dup1	0	0	0	NaN	NA
LOC728875_dup2	0	0	0	NaN	NA
C1orf152	20	15.1111	-4.88889	0.136632	0.431347
NBPF9	4.72222	6.16667	1.44444	0.156004	0.456869
LOC653513	5.22222	7.22222	2	0.417292	0.697164
PDE4DIP	1042.22	1393.56	351.333	0.251577	0.559757
SEC22B	472.222	747.389	275.167	0.0200406	0.222681
NOTCH2NL	465	417.278	-47.7222	0.899287	0.973314
NBPF10	51.5	47.3889	-4.11111	0.924353	0.983599
HFE2	13.7778	13.0556	-0.722222	0.16098	0.456869
TXNIP	3968.06	2547.72	-1420.33	0.48123	0.742165
POLR3GL	159.778	223.778	64	0.136986	0.431347
ANKRD34A	14.7778	21.8889	7.11111	0.0197299	0.222681
LIX1L	103.611	144.611	41	0.066465	0.323139
RBM8A	109.444	158.833	49.3889	0.0461659	0.282763
GNRHR2	126.444	143.333	16.8889	0.680754	0.865153
PEX11B	181.111	256.333	75.2222	0.0118887	0.195538
ITGA10	288.167	302.833	14.6667	0.839069	0.946709
ANKRD35	12.3889	16.0556	3.66667	0.325507	0.63012
PIAS3	135.444	186.444	51	0.0367603	0.261222
NUDT17	9.94444	12.2222	2.27778	0.504999	0.759714
POLR3C	163.944	218	54.0556	0.0688601	0.326481
RNF115	195.611	262.778	67.1667	0.124865	0.415286
CD160	20.7778	9.83333	-10.9444	0.0322417	0.250665
PDZK1	1.27778	1.27778	0	0.750911	0.903584
GPR89A	6.55556	8.66667	2.11111	0.400212	0.683351
GPR89C_dup1	0.0555556	0.222222	0.166667	0.29627	0.6035
PDZK1P1_dup1	0.0555556	0	-0.0555556	0.344943	0.633373
NBPF11_dup1	0.833333	0.555556	-0.277778	0.401723	0.683351
NBPF24_dup1	0.777778	0.388889	-0.388889	0.198123	0.50072
LOC728989	0.666667	0.5	-0.166667	0.557353	0.797541
PRKAB2	342.611	581.778	239.167	0.00464486	0.186258
PDIA3P	180.333	343.722	163.389	0.00640223	0.186258
FMO5	30.6111	29.3333	-1.27778	0.799982	0.929045
CHD1L	176	258.5	82.5	0.01354	0.200582
BCL9	146.833	174.722	27.8889	0.19454	0.493759
ACP6	24.3889	33.2778	8.88889	0.222834	0.528461
GJA5	304.833	270.833	-34	0.501011	0.756929
GJA8	2.44444	2.27778	-0.166667	0.856736	0.956676
GPR89B	2.66667	4.55556	1.88889	0.243318	0.55124
GPR89C_dup2	2.27778	4.44444	2.16667	0.137229	0.431927
PDZK1P1_dup2	0	0	0	NaN	NA
NBPF11_dup2	8.16667	8.44444	0.277778	0.899021	0.973314
NBPF24_dup2	7.88889	8.22222	0.333333	0.936736	0.988489
FLJ39739_dup2	0.0555556	0.333333	0.277778	0.530713	0.779944
PPIAL4B_dup2	0	0.111111	0.111111	0.344943	0.633373
PPIAL4A_dup2	0	0.111111	0.111111	0.344943	0.633373
NBPF14	71.0556	73.4444	2.38889	0.886749	0.967717
PPIAL4D_dup1	0	0	0	NaN	NA
PPIAL4F_dup1	0	0	0	NaN	NA
NBPF15	62	57.7222	-4.27778	0.874257	0.962106
NBPF16_dup1	52.7222	43.3889	-9.33333	0.537056	0.782205
PPIAL4E	0	0	0	NaN	NA
NBPF16_dup2	24.3333	23.6111	-0.722222	0.751493	0.903584
PPIAL4D_dup2	0.222222	0.277778	0.0555556	0.692633	0.872846
PPIAL4F_dup2	0.222222	0.277778	0.0555556	0.692633	0.872846
LOC645166	4.94444	8.83333	3.88889	0.1045	0.384914
LOC388692	72.0556	65.1111	-6.94444	0.579557	0.806882
FCGR1C	0.388889	2	1.61111	0.00505148	0.186258
HIST2H2BF_dup1	1.38889	1.38889	0	0.284326	0.594317
PPIAL4A_dup3	1.11111	1.77778	0.666667	0.454712	0.724453
PPIAL4B_dup3	1.16667	1.77778	0.611111	0.533861	0.782205
PPIAL4C_dup2	1.16667	1.77778	0.611111	0.533861	0.782205
LOC728855_dup2	2.77778	2.88889	0.111111	0.462995	0.730358
HIST2H2BF_dup2	8.77778	9.66667	0.888889	0.0861602	0.355405
FCGR1A	6.16667	10.0556	3.88889	0.0831514	0.350242
HIST2H3D	0.222222	0.222222	0	1	1
HIST2H4A_dup1	0	0	0	NaN	NA
HIST2H4B_dup1	0	0	0	NaN	NA
HIST2H3A_dup1	0	0	0	NaN	NA
HIST2H3C_dup1	0	0	0	NaN	NA
HIST2H2AA3_dup1	0.111111	1.16667	1.05556	0.0151915	0.207226
HIST2H2AA4_dup1	0.111111	1.16667	1.05556	0.0151915	0.207226
HIST2H2BC	1.16667	1.83333	0.666667	0.803397	0.932056
HIST2H2AA3_dup2	0.277778	0.555556	0.277778	0.602077	0.821737
HIST2H2AA4_dup2	0.277778	0.555556	0.277778	0.602077	0.821737
HIST2H3A_dup2	0	0	0	NaN	NA
HIST2H3C_dup2	0	0	0	NaN	NA
HIST2H4A_dup2	0	0	0	NaN	NA
HIST2H4B_dup2	0	0	0	NaN	NA
HIST2H2BE	75.7222	130.389	54.6667	0.516549	0.768166
HIST2H2AC	15.6111	16.5556	0.944444	0.253635	0.561043
HIST2H2AB	22.9444	20.2222	-2.72222	0.168379	0.464084
BOLA1	10.1111	19.1111	9	0.0190332	0.219103
SV2A	24.7778	41	16.2222	0.136708	0.431347
SF3B4	29.3889	49.6111	20.2222	0.0515315	0.29146
MTMR11	35.5556	31.3889	-4.16667	0.438077	0.712199
OTUD7B	375.056	371.778	-3.27778	0.704159	0.87785
VPS45	218.556	322.444	103.889	0.0302056	0.243313
PLEKHO1	100.611	150.833	50.2222	0.0208764	0.223775
ANP32E	1206.44	1285	78.5556	0.406418	0.687551
CA14	3.72222	3.72222	0	0.96169	0.997268
APH1A	56.9444	88.5	31.5556	0.0278561	0.237492
C1orf54	126.556	217.278	90.7222	0.141187	0.438497
C1orf51	17.9444	28.7778	10.8333	0.216052	0.521031
MRPS21	171.611	335.167	163.556	0.00510715	0.186258
PRPF3	275.778	341.944	66.1667	0.406418	0.687551
RPRD2	597.722	760.222	162.5	0.151644	0.452467
TARS2	30.7222	48.4444	17.7222	0.0479088	0.284742
ECM1	33.0556	123.278	90.2222	0.00138894	0.186258
ADAMTSL4	28.9444	33.0556	4.11111	0.325757	0.63012
MIR4257	0.222222	0.277778	0.0555556	0.692945	0.873082
MCL1	1803.06	1804.28	1.22222	0.839069	0.946709
ENSA	633.444	873.722	240.278	0.110796	0.392859
GOLPH3L	304.833	388.944	84.1111	0.118201	0.405096
HORMAD1	6.05556	9.83333	3.77778	0.186697	0.486524
CTSS	1255.89	1429.94	174.056	0.466747	0.730376
CTSK	7562.28	6503.39	-1058.89	0.962626	0.997268
ARNT	531.667	673.889	142.222	0.163865	0.456869
SETDB1	159.444	195.111	35.6667	0.401733	0.683351
LASS2	375.111	622.333	247.222	0.00991695	0.190411
ANXA9	5.5	4.88889	-0.611111	0.679465	0.865153
FAM63A	118.778	106.778	-12	0.457059	0.724453
PRUNE	181.333	295.556	114.222	0.0209011	0.223775
BNIPL	4.83333	5.33333	0.5	0.873315	0.962106
C1orf56	157.278	172.833	15.5556	0.739702	0.897516
CDC42SE1	591.222	732.222	141	0.189154	0.487791
MLLT11	119.778	368.278	248.5	0.00264198	0.186258
GABPB2	232.278	234.833	2.55556	0.751694	0.903584
SEMA6C	19.6111	25	5.38889	0.281374	0.590066
TNFAIP8L2	25.1667	30.9444	5.77778	0.241566	0.548291
LYSMD1	29.1111	50.9444	21.8333	0.00747267	0.186258
SCNM1	66.6667	119.833	53.1667	0.00398093	0.186258
TMOD4	20.4444	9.66667	-10.7778	0.0510529	0.29146
VPS72	48.4444	73.4444	25	0.0236426	0.232075
PIP5K1A	170	273.944	103.944	0.0103804	0.193246
PSMD4	103.333	175.167	71.8333	0.00945818	0.190411
ZNF687	37.6667	48.6667	11	0.0762827	0.339088
PI4KB	161.722	232.056	70.3333	0.030195	0.243313
RFX5	159.222	173.222	14	0.37559	0.660674
SELENBP1	174	74.3889	-99.6111	0.248108	0.555474
PSMB4	438.667	778.389	339.722	0.00416163	0.186258
POGZ	799.5	934.278	134.778	0.371707	0.658322
CGN	9	9.83333	0.833333	0.799285	0.929045
TUFT1	10.2222	22.1111	11.8889	0.012102	0.196281
MIR554	0.111111	0.166667	0.0555556	0.653582	0.852647
SNX27	678.944	925.611	246.667	0.0289585	0.238853
CELF3	15.8889	15.3889	-0.5	0.557371	0.797541
C1orf230	0.666667	0.388889	-0.277778	0.530496	0.779908
MRPL9	173.333	292.889	119.556	0.0078738	0.186258
OAZ3	4	8.05556	4.05556	0.0082117	0.18732
TDRKH	43.3333	55.8889	12.5556	0.247956	0.555474
LINGO4	4.11111	4.33333	0.222222	0.429696	0.704788
RORC	8.83333	7.88889	-0.944444	0.575944	0.806256
C2CD4D	4.27778	4.94444	0.666667	0.470955	0.735749
LOC100132111	2.55556	3.05556	0.5	0.83254	0.946083
THEM5	2.83333	3.5	0.666667	0.209994	0.51431
THEM4	42	70.9444	28.9444	0.0123822	0.196281
S100A10	685.111	1904.11	1219	0.00155474	0.186258
S100A11	1010.22	2115.39	1105.17	0.0037232	0.186258
TCHHL1	7.66667	6.44444	-1.22222	0.18059	0.478922
TCHH	14.2222	21.6111	7.38889	0.0685923	0.326481
RPTN	3.72222	4.16667	0.444444	0.487223	0.745199
HRNR	12.6667	11.6667	-1	0.611602	0.828101
FLG	18.7778	24	5.22222	0.325851	0.63012
FLG2	13.1667	12.7222	-0.444444	0.849018	0.950416
CRNN	2.22222	1.94444	-0.277778	1	1
LCE5A	1	1.22222	0.222222	0.702362	0.87785
CRCT1	1.33333	1.38889	0.0555556	0.677444	0.865153
LCE3E	0.444444	0.277778	-0.166667	0.861727	0.956676
LCE3D	1.05556	0.388889	-0.666667	0.097852	0.373159
LCE3C	0.333333	0.388889	0.0555556	0.589983	0.812895
LCE3B	0.166667	0.333333	0.166667	0.263795	0.572882
LCE3A	0.166667	0.111111	-0.0555556	0.653582	0.852647
LCE2D	0.111111	0.388889	0.277778	0.205828	0.507439
LCE2C	0.333333	0.277778	-0.0555556	0.883496	0.967717
LCE2B	0.277778	0.611111	0.333333	0.204186	0.507439
LCE2A	1.27778	0.722222	-0.555556	0.438281	0.712239
LCE4A	0.388889	0.222222	-0.166667	0.293516	0.6035
C1orf68	0.722222	0.722222	0	0.784778	0.922862
KPRP	2.5	3.44444	0.944444	0.211806	0.515141
LCE1F	0.722222	0.666667	-0.0555556	0.527089	0.77589
LCE1E	1.72222	1.72222	0	0.642632	0.848757
LCE1D	0.166667	0.5	0.333333	0.0697766	0.330471
LCE1C	0.388889	0.833333	0.444444	0.334499	0.633373
LCE1B	2.55556	2.05556	-0.5	0.263689	0.572846
LCE1A	0.388889	0.5	0.111111	0.681226	0.865315
LCE6A	0.833333	1.16667	0.333333	0.384763	0.669588
SMCP	1.5	1.05556	-0.444444	0.268099	0.574379
IVL	2.55556	3.44444	0.888889	0.147099	0.448258
SPRR4	1.5	1.55556	0.0555556	1	1
SPRR1A	0.277778	0.333333	0.0555556	0.730808	0.89469
SPRR3	0.888889	0.444444	-0.444444	0.267011	0.574379
SPRR1B	0.722222	0.5	-0.222222	0.242858	0.550309
SPRR2D	0.222222	0.111111	-0.111111	0.391213	0.675281
SPRR2A	0.111111	0.388889	0.277778	0.0605868	0.312264
SPRR2B	0.222222	0.277778	0.0555556	0.836302	0.946083
SPRR2E	0.5	0.555556	0.0555556	0.838332	0.946709
SPRR2F	0.722222	0.111111	-0.611111	0.00196553	0.186258
SPRR2C	0.888889	0.444444	-0.444444	0.168179	0.464084
SPRR2G	0.555556	0.222222	-0.333333	0.169372	0.465562
LELP1	0.666667	0.666667	0	0.930974	0.988489
PRR9	9	6.55556	-2.44444	0.187441	0.487791
LOR	2.05556	2.66667	0.611111	0.418113	0.697164
PGLYRP3	0.888889	1.11111	0.222222	0.369531	0.656729
PGLYRP4	2.11111	2.55556	0.444444	0.441787	0.716591
S100A9	397.389	44.6111	-352.778	0.00561515	0.186258
S100A12	985.889	55.0556	-930.833	0.000349704	0.186258
S100A8	5075.72	346.389	-4729.33	0.00112214	0.186258
S100A7A	8.05556	7.88889	-0.166667	0.923961	0.983599
S100A7L2	0.611111	0.722222	0.111111	0.818836	0.940897
S100A7	0.222222	0.444444	0.222222	0.395474	0.67884
S100A6	307.611	503.833	196.222	0.0135822	0.200582
S100A5	1.16667	2.44444	1.27778	0.185514	0.484088
S100A4	122.833	229.722	106.889	0.0168933	0.215167
S100A3	4.05556	9.72222	5.66667	0.0340304	0.254335
S100A2	43.7778	172.056	128.278	0.334214	0.633373
S100A16	78.1111	96.1667	18.0556	0.254493	0.561043
S100A14	2.05556	2.27778	0.222222	0.974149	1
S100A13	443.056	835.778	392.722	0.0535663	0.296277
S100A1	10.7778	69.1667	58.3889	0.153699	0.45524
C1orf77	394.389	535.222	140.833	0.0763963	0.339088
SNAPIN	66.7778	107.111	40.3333	0.0314099	0.247076
ILF2	437.278	817.722	380.444	0.00419018	0.186258
NPR1	28.4444	21	-7.44444	0.476149	0.737999
INTS3	286	324.667	38.6667	0.37562	0.660674
SLC27A3	34.9444	56.5556	21.6111	0.0965579	0.370456
GATAD2B	755.444	908.444	153	0.303799	0.611569
DENND4B	121.111	110.722	-10.3889	0.646364	0.848757
CRTC2	98.8333	139	40.1667	0.06643	0.323139
SLC39A1	146.111	267.778	121.667	0.00360129	0.186258
CREB3L4	15.5	18.8889	3.38889	0.309894	0.614166
JTB	207.5	409.944	202.444	0.00486231	0.186258
RAB13	410.278	778.167	367.889	0.0141821	0.201377
RPS27	417	668.444	251.444	0.110076	0.39271
NUP210L	12.3333	14.3333	2	0.974692	1
TPM3	1347.83	2093.83	746	0.00947198	0.190411
MIR190B	0	0.222222	0.222222	0.080246	0.345033
C1orf189	0.5	0.5	0	0.941505	0.992379
C1orf43	617.667	1198.89	581.222	0.00419018	0.186258
UBAP2L	889.444	1493.22	603.778	0.00517662	0.186258
HAX1	127.722	207.556	79.8333	0.0118887	0.195538
AQP10	3.66667	3.22222	-0.444444	0.562927	0.801535
ATP8B2	129.667	263.833	134.167	0.000865277	0.186258
IL6R	91.7778	68.4444	-23.3333	0.635	0.842431
SHE	171.111	116.5	-54.6111	0.128776	0.420564
TDRD10	9.77778	6.72222	-3.05556	0.233965	0.543227
UBE2Q1	274.833	470.889	196.056	0.00750344	0.186258
CHRNB2	14.1111	10	-4.11111	0.0360956	0.261222
ADAR	1214.94	1894.67	679.722	0.0155727	0.207226
KCNN3	47.8889	50.0556	2.16667	0.739653	0.897516
PMVK	57.2222	119.111	61.8889	0.00510715	0.186258
PBXIP1	89.5556	115.778	26.2222	0.0289898	0.238853
PYGO2	110.722	168.167	57.4444	0.0596865	0.308685
SHC1	630.944	1270.89	639.944	0.000865277	0.186258
CKS1B	23	44.4444	21.4444	0.0444769	0.278212
MIR4258	0.0555556	0	-0.0555556	0.344943	0.633373
FLAD1	35.2778	55.5556	20.2778	0.0338631	0.254335
LENEP	1	1.77778	0.777778	0.293585	0.6035
ZBTB7B	36.7778	35.3889	-1.38889	0.680521	0.865153
DCST2	4.16667	3.5	-0.666667	0.481476	0.742338
DCST1	2.83333	2.77778	-0.0555556	0.987092	1
ADAM15	52.2778	78.5	26.2222	0.0191415	0.219103
EFNA4	12.7778	26.2778	13.5	0.0117471	0.195538
EFNA3	5.88889	8.44444	2.55556	0.315469	0.620874
EFNA1	34.8333	54.2778	19.4444	0.183794	0.480546
SLC50A1	43.3333	77.0556	33.7222	0.00989314	0.190411
DPM3	11.5556	21.6667	10.1111	0.0153067	0.207226
KRTCAP2	109.944	237.667	127.722	0.000944157	0.186258
TRIM46	6.66667	7.66667	1	0.690285	0.872838
MUC1	3.88889	5.72222	1.83333	0.346894	0.636319
MIR92B	0.111111	0.0555556	-0.0555556	0.574419	0.804786
THBS3	68.1667	128.056	59.8889	0.0129934	0.197709
MTX1	7.05556	12.4444	5.38889	0.0181121	0.218547
GBAP1	3.05556	5.83333	2.77778	0.101166	0.379877
GBA	66.9444	126.667	59.7222	0.0200246	0.222681
FAM189B	31.2778	64.8889	33.6111	0.00534532	0.186258
SCAMP3	44.6111	89	44.3889	0.00510715	0.186258
CLK2	113.611	173.556	59.9444	0.110053	0.39271
HCN3	19.7778	15.3889	-4.38889	0.216112	0.521031
PKLR	21	11.1667	-9.83333	0.987348	1
FDPS	168.611	281.556	112.944	0.0118832	0.195538
C1orf104	57.2778	84.8889	27.6111	0.136733	0.431347
RUSC1	76	134.556	58.5556	0.0176055	0.21597
ASH1L	2038.94	2202.89	163.944	0.521203	0.772596
MIR555	7.33333	7.22222	-0.111111	0.974638	1
POU5F1P4	0.944444	1.27778	0.333333	0.986566	1
LOC645676	9.05556	10.5	1.44444	0.848931	0.950416
MSTO1	6.11111	9.61111	3.5	0.0855078	0.35311
YY1AP1	266.5	330.944	64.4444	0.159075	0.456869
DAP3	204.944	363.278	158.333	0.00234923	0.186258
MSTO2P	3	6	3	0.0209433	0.224118
GON4L	410.5	517.556	107.056	0.128825	0.420564
SYT11	136.778	298.389	161.611	0.000998894	0.186258
RIT1	282.778	437.444	154.667	0.0265981	0.234422
KIAA0907	237.611	328.5	90.8889	0.0764152	0.339088
SNORA42	1.16667	1.55556	0.388889	0.727199	0.891262
SCARNA4	0.166667	0.277778	0.111111	0.654507	0.852647
RXFP4	1.83333	1.33333	-0.5	0.370232	0.657616
ARHGEF2	266.722	289.778	23.0556	0.241718	0.548291
SSR2	502.667	949.056	446.389	0.0016358	0.186258
UBQLN4	30	44.7222	14.7222	0.0207038	0.223775
ROBLD3	37.5556	62.9444	25.3889	0.0154855	0.207226
RAB25	1.66667	1.88889	0.222222	0.81963	0.941024
MEX3A	49.5	82.5	33	0.0246267	0.23221
LMNA	286.278	500.944	214.667	0.00208559	0.186258
SEMA4A	56.8889	38.8333	-18.0556	0.936907	0.988489
SLC25A44	291.389	415.167	123.778	0.0875057	0.355447
PMF1	40.6667	56.9444	16.2778	0.0412164	0.270494
BGLAP	757.611	212.944	-544.667	0.00963088	0.190411
PAQR6	26.7222	15.1111	-11.6111	0.0710158	0.331517
SMG5	82.1667	127.056	44.8889	0.0168862	0.215167
TMEM79	11.9444	15.8333	3.88889	0.144502	0.444182
C1orf85	69.7778	163.167	93.3889	0.00105735	0.186258
VHLL	2	1.72222	-0.277778	0.548471	0.790458
CCT3	276.611	530.722	254.111	0.00184858	0.186258
C1orf182	2	2.66667	0.666667	0.449307	0.719277
RHBG	2.88889	2	-0.888889	0.157908	0.456869
C1orf61	0.888889	0.944444	0.0555556	0.986071	1
MIR9-1	0.0555556	0.0555556	0	1	1
MEF2D	358.389	432.556	74.1667	0.307873	0.614166
IQGAP3	47.9444	79.1667	31.2222	0.0411903	0.270494
TTC24	3	2.11111	-0.888889	0.0565951	0.303702
APOA1BP	54.0556	107.167	53.1111	0.00203442	0.186258
GPATCH4	272	479.944	207.944	0.00293551	0.186258
HAPLN2	3.88889	3.55556	-0.333333	0.521775	0.773236
BCAN	7.66667	7.27778	-0.388889	0.725695	0.891262
NES	343.5	593.5	250	0.0289585	0.238853
CRABP2	37.2778	75.3333	38.0556	0.194396	0.493759
ISG20L2	85.2222	156	70.7778	0.00485135	0.186258
C1orf66	20.7778	24.5556	3.77778	0.392422	0.675281
MRPL24	67.5	117.278	49.7778	0.00823784	0.18732
HDGF	413.556	523.444	109.889	0.0508592	0.29146
PRCC	76.6111	124.611	48	0.00863081	0.18739
SH2D2A	7.33333	10.3333	3	0.0861806	0.355422
NTRK1	3.16667	2.61111	-0.555556	0.375778	0.660845
INSRR	6.72222	7.33333	0.611111	0.16438	0.458189
PEAR1	128.222	84.1667	-44.0556	0.090457	0.359036
C1orf92	2.88889	2.33333	-0.555556	0.136539	0.431347
ARHGEF11	260.167	391.611	131.444	0.0128993	0.197709
MIR765	0.277778	0.222222	-0.0555556	0.713368	0.884871
ETV3L	3.05556	3.61111	0.555556	0.272982	0.583029
ETV3	56.1111	59.1111	3	0.496082	0.752855
CYCSP52	2.55556	1.77778	-0.777778	0.23892	0.548291
FCRL5	24.2222	14.6111	-9.61111	0.0168015	0.215167
FCRL4	8.27778	7.27778	-1	0.257844	0.566547
FCRL3	14.1111	8.16667	-5.94444	0.0181644	0.218547
FCRL2	12.3333	4.33333	-8	0.000419088	0.186258
FCRL1	44.8333	7.33333	-37.5	0.0050079	0.186258
CD5L	28.2222	6.22222	-22	0.0211946	0.226476
KIRREL	175.889	300	124.111	0.0200246	0.222681
LOC646268	1.83333	1.55556	-0.277778	0.52704	0.77587
CD1D	26.3333	19.0556	-7.27778	0.234933	0.543227
CD1A	4.5	6.77778	2.27778	0.598353	0.821267
CD1C	29.7222	32.1111	2.38889	0.437634	0.712199
CD1B	3.88889	4.83333	0.944444	0.396765	0.680737
CD1E	15.5	19.6667	4.16667	0.547209	0.789434
OR10T2	1.83333	1.77778	-0.0555556	0.870444	0.962106
OR10K2	0.888889	0.5	-0.388889	0.157863	0.456869
OR10K1	0.666667	0.888889	0.222222	0.568458	0.804168
OR10R2	0.944444	1.33333	0.388889	0.294613	0.6035
OR6Y1	1.22222	1.05556	-0.166667	0.973526	1
OR6P1	0.888889	1	0.111111	0.38229	0.66883
OR10X1	0.833333	1.11111	0.277778	0.576936	0.806882
OR10Z1	1.66667	1	-0.666667	0.094008	0.366172
SPTA1	1437.33	134.333	-1303	0.000418462	0.186258
OR6K2	1.94444	1.38889	-0.555556	0.182114	0.480546
OR6K3	2.16667	1.27778	-0.888889	0.57721	0.806882
OR6K6	1.16667	0.888889	-0.277778	0.284638	0.594912
OR6N1	2.05556	1.05556	-1	0.276418	0.58568
OR6N2	6.44444	1.88889	-4.55556	0.106966	0.388027
MNDA	949.167	331.222	-617.944	0.278784	0.588034
PYHIN1	69.1111	44.1111	-25	0.0711979	0.331517
IFI16	1211.89	1973.33	761.444	0.00264198	0.186258
AIM2	25.8889	62.2778	36.3889	0.099687	0.375655
CADM3	44.6111	36.7222	-7.88889	0.646322	0.848757
DARC	32.7778	32.7778	0	0.558032	0.797541
FCER1A	55.3889	66.2222	10.8333	0.73967	0.897516
OR10J3	1.11111	1.05556	-0.0555556	0.841447	0.949052
OR10J1	1.22222	1.66667	0.444444	0.245613	0.555466
OR10J5	1.11111	0.833333	-0.277778	0.393869	0.676506
APCS	1	1.44444	0.444444	0.508864	0.762936
CRP	3.44444	2.44444	-1	0.102865	0.382414
DUSP23	30.4444	49.1111	18.6667	0.0873223	0.355447
FCRL6	12.3889	5.66667	-6.72222	0.0224142	0.229094
SLAMF8	90.3889	229	138.611	0.00990742	0.190411
C1orf204	36	80.3333	44.3333	0.0141881	0.201377
VSIG8	3.88889	4.33333	0.444444	0.632112	0.842431
CCDC19	6	10.3333	4.33333	0.0284435	0.238853
TAGLN2	135.611	274.444	138.833	0.0043941	0.186258
IGSF9	6.61111	5.55556	-1.05556	0.443162	0.716778
SLAMF9	2.11111	6.44444	4.33333	0.157082	0.456869
PIGM	91.6111	120.556	28.9444	0.106531	0.387204
KCNJ10	18	16.2778	-1.72222	0.680326	0.865153
KCNJ9	7.11111	5.88889	-1.22222	0.434684	0.711327
IGSF8	20.2778	27.7222	7.44444	0.0786352	0.342894
ATP1A2	100.944	52.9444	-48	0.00277537	0.186258
ATP1A4	4.88889	5.44444	0.555556	0.543281	0.788187
CASQ1	46.8333	21.5556	-25.2778	0.0752417	0.338934
PEA15	1339.83	2085.44	745.611	0.0265981	0.234422
DCAF8	337.167	314.778	-22.3889	0.601574	0.821267
PEX19	232.167	272.278	40.1111	0.125979	0.416834
COPA	697.444	1218.94	521.5	0.00184858	0.186258
SUMO1P3	51.3889	70.1667	18.7778	0.0256558	0.234422
NCSTN	320.278	552.778	232.5	0.00620183	0.186258
NHLH1	7.16667	6.61111	-0.555556	0.38103	0.668
VANGL2	62.6667	72.6111	9.94444	0.751648	0.903584
SLAMF6	61.4444	57.7222	-3.72222	0.646258	0.848757
CD84	1626.33	1488.5	-137.833	1	1
SLAMF1	14.8889	12.8889	-2	0.2283	0.535405
CD48	135.111	111.111	-24	0.526803	0.775702
SLAMF7	192.833	136.222	-56.6111	0.141187	0.438497
LY9	36.3889	19	-17.3889	0.0638815	0.317591
CD244	20.3333	11.7778	-8.55556	0.0659228	0.323139
ITLN1	4.5	1.5	-3	0.427028	0.703645
ITLN2	1.22222	2.33333	1.11111	0.804961	0.933624
F11R	170.667	176.056	5.38889	0.516468	0.768166
TSTD1	17.6667	9.72222	-7.94444	0.358158	0.64512
USF1	32.6667	32.6667	0	0.590413	0.812895
ARHGAP30	337.722	277	-60.7222	0.861829	0.956676
PVRL4	16.5	37.6111	21.1111	0.340919	0.633373
KLHDC9	4.61111	6.11111	1.5	0.147811	0.449637
PFDN2	76.7778	138.611	61.8333	0.003421	0.186258
NIT1	70.3333	76.3333	6	0.558185	0.797541
DEDD	133.667	173.389	39.7222	0.0790404	0.342894
UFC1	338.056	538.556	200.5	0.0148308	0.206287
USP21	36.7778	40.3333	3.55556	0.824571	0.941024
PPOX	27.8333	14.4444	-13.3889	0.273397	0.583029
B4GALT3	40.5556	56.6111	16.0556	0.0428004	0.274917
ADAMTS4	29.7778	58.8889	29.1111	0.0129584	0.197709
NDUFS2	225.056	298.833	73.7778	0.0597522	0.308685
FCER1G	438.444	662.556	224.111	0.0970591	0.370456
APOA2	2.33333	0.388889	-1.94444	0.00413699	0.186258
TOMM40L	35.6111	49.3889	13.7778	0.0617788	0.314114
NR1I3	3.27778	3.11111	-0.166667	0.923543	0.983599
PCP4L1	15.7778	35.5	19.7222	0.567972	0.804168
MPZ	9.72222	6.16667	-3.55556	0.114818	0.401497
SDHC	78.8889	123.556	44.6667	0.0412686	0.270494
C1orf192	11.7778	14.8333	3.05556	0.341887	0.633373
FCGR2A	160.389	426.222	265.833	0.00682122	0.186258
HSPA6	8.16667	13.4444	5.27778	0.515465	0.768166
FCGR3A	182.333	356.611	174.278	0.0684929	0.326481
FCGR2C	6.16667	10.8333	4.66667	0.131408	0.42658
HSPA7	12.2778	18.6111	6.33333	0.22827	0.535405
FCGR3B	106.667	36.2778	-70.3889	0.0289588	0.238853
FCGR2B	35.8333	78.7222	42.8889	0.00509006	0.186258
RPL31P11	13.0556	21.3333	8.27778	0.022536	0.229094
FCRLA	48.8889	9.83333	-39.0556	0.00970842	0.190411
FCRLB	4.16667	6.44444	2.27778	0.0741824	0.335072
DUSP12	94.2778	125.667	31.3889	0.0396825	0.268417
ATF6	406.056	602.278	196.222	0.012433	0.196281
OLFML2B	871.222	1764	892.778	0.0223594	0.229094
NOS1AP	25.7222	18.6667	-7.05556	0.0659228	0.323139
MIR556	0.111111	0	-0.111111	0.344943	0.633373
C1orf111	2.44444	2.61111	0.166667	0.720014	0.887502
C1orf226	23.3333	23.1667	-0.166667	0.623562	0.835427
SH2D1B	16.2778	9.22222	-7.05556	0.0206464	0.223775
UHMK1	1308.94	1704.72	395.778	0.125979	0.416834
UAP1	159.722	311.111	151.389	0.00590038	0.186258
DDR2	612.778	798.167	185.389	0.142691	0.440804
HSD17B7	7.88889	10.7222	2.83333	0.253635	0.561043
C1orf110	3.77778	6.77778	3	0.106566	0.387204
RGS4	22.9444	59.6111	36.6667	0.0244882	0.23221
RGS5	3502.33	3225.17	-277.167	0.442944	0.716591
NUF2	76.3333	97.1111	20.7778	0.106576	0.387204
PBX1	414.889	472.333	57.4444	0.342509	0.633373
LMX1A	10.1667	10.0556	-0.111111	0.309015	0.614166
RXRG	6.55556	3.77778	-2.77778	0.0169187	0.215167
LOC400794	2.88889	3.16667	0.277778	0.808283	0.935624
LRRC52	1.27778	2	0.722222	0.0929374	0.364717
MGST3	420	578.667	158.667	0.0265981	0.234422
ALDH9A1	458.778	531.944	73.1667	0.238674	0.547874
LOC440700	2.38889	2.33333	-0.0555556	0.870924	0.962106
TMCO1	290.667	435.444	144.778	0.0223594	0.229094
UCK2	43.2222	93.5	50.2778	0.00226175	0.186258
MIR3658	2.72222	5.05556	2.33333	0.0616588	0.314114
FAM78B	10	10.7778	0.777778	0.86094	0.956676
MIR921	0	0	0	NaN	NA
FMO9P	2	1.72222	-0.277778	0.178846	0.476266
POGK	192.611	279.389	86.7778	0.039708	0.268417
TADA1	73.7778	79.8333	6.05556	0.447482	0.717319
ILDR2	34.1667	97.0556	62.8889	0.318639	0.622547
MAEL	3.11111	6.16667	3.05556	0.160077	0.456869
GPA33	4.77778	5.11111	0.333333	0.619028	0.83452
DUSP27	21.5	34.3333	12.8333	0.199574	0.501014
POU2F1	542.833	501.056	-41.7778	0.886778	0.967717
CD247	31	24.4444	-6.55556	0.183399	0.480546
CREG1	1350.78	2671.94	1321.17	0.0128993	0.197709
RCSD1	312	191.611	-120.389	0.537214	0.782205
MPZL1	683.667	1246.44	562.778	0.0155727	0.207226
ADCY10	9.88889	8.27778	-1.61111	0.307881	0.614166
BRP44	178.833	260.222	81.3889	0.0875057	0.355447
DCAF6	470	511	41	0.261334	0.568621
GPR161	13.8333	19.0556	5.22222	0.253635	0.561043
TIPRL	243.278	391.611	148.333	0.0155727	0.207226
SFT2D2	117.167	137.833	20.6667	0.211312	0.51431
ANKRD36BP1	159.833	196.667	36.8333	0.154496	0.45524
TBX19	13.5556	13.8333	0.277778	0.899008	0.973314
MIR557	0.277778	0.277778	0	1	1
XCL2	1.33333	1.16667	-0.166667	0.973129	1
XCL1	4.94444	4.22222	-0.722222	0.523903	0.775702
DPT	505.556	837.778	332.222	0.110796	0.392859
MGC4473	4.44444	13.2778	8.83333	0.0257594	0.234422
ATP1B1	296.611	440.722	144.111	0.0204636	0.223769
NME7	97.5556	143.111	45.5556	0.0535048	0.296277
BLZF1	218.111	276.778	58.6667	0.0738065	0.333919
C1orf114	12.5	13.3889	0.888889	0.703028	0.87785
SLC19A2	37.6667	51.1667	13.5	0.173574	0.469257
F5	181	107.556	-73.4444	0.0875057	0.355447
SELP	50.9444	34.2222	-16.7222	0.0410598	0.270494
SELL	348.5	114.444	-234.056	0.0187059	0.218547
SELE	201.778	130.444	-71.3333	0.623785	0.835427
C1orf156	62.2222	76.3333	14.1111	0.178685	0.475971
C1orf112	119.667	142.556	22.8889	0.367124	0.653087
SCYL3	148.778	151.167	2.38889	0.936948	0.988489
KIFAP3	407.611	803.056	395.444	0.00111729	0.186258
METTL11B	2.72222	3.44444	0.722222	0.490093	0.748964
MIR3119-2	0	0.166667	0.166667	0.079992	0.344546
MIR3119-1	0	0.111111	0.111111	0.344943	0.633373
LOC284688	5.61111	9.38889	3.77778	0.381991	0.66883
GORAB	181.333	282.111	100.778	0.0117175	0.195538
PRRX1	2225.94	3775	1549.06	0.0141821	0.201377
C1orf129	20.8889	11.7778	-9.11111	0.0927704	0.364717
FMO3	164.5	93.2778	-71.2222	0.0535971	0.296277
MIR1295	0.166667	0.277778	0.111111	0.442125	0.716591
FMO6P	31.0556	10.1111	-20.9444	0.0263997	0.234422
FMO2	344.722	121	-223.722	0.0381976	0.26363
FMO1	12.3889	55.9444	43.5556	0.0440251	0.278212
FMO4	63.1111	77.9444	14.8333	0.21712	0.521031
TOP1P1	15.9444	12.2778	-3.66667	0.428369	0.703645
BAT2L2	4758.67	6094.78	1336.11	0.110076	0.39271
MYOC	5.05556	2.88889	-2.16667	0.131727	0.42658
VAMP4	231.944	257.278	25.3333	0.5477	0.789434
METTL13	100.556	112	11.4444	0.53703	0.782205
DNM3	174.5	153.389	-21.1111	0.124841	0.415286
MIR214	1.77778	1.61111	-0.166667	0.68318	0.867286
MIR3120	0.666667	0.666667	0	0.844328	0.950416
MIR199A2	0.777778	1.5	0.722222	0.330372	0.633373
C1orf105	3.66667	3.61111	-0.0555556	0.821745	0.941024
PIGC	132.222	182.222	50	0.0118832	0.195538
C1orf9	530.5	681.111	150.611	0.21425	0.518907
FASLG	15.1667	14	-1.16667	0.645449	0.848757
TNFSF18	2.33333	2	-0.333333	0.846363	0.950416
TNFSF4	47.5556	78.2778	30.7222	0.0245897	0.23221
LOC646870	15.3889	15.6667	0.277778	0.936838	0.988489
PRDX6	480.056	751.833	271.778	0.0223594	0.229094
SLC9A11	9.83333	9.27778	-0.555556	0.514101	0.768166
ANKRD45	19.4444	27.4444	8	0.419431	0.697164
LOC730159	1.77778	1.44444	-0.333333	0.346691	0.635999
KLHL20	290.833	400.111	109.278	0.0267707	0.234422
CENPL	33.6667	50.8889	17.2222	0.042787	0.274917
DARS2	91.7222	119	27.2778	0.251577	0.559757
LOC100506046	13.9444	18.2222	4.27778	0.222744	0.528461
GAS5	221.333	413.556	192.222	0.248138	0.555474
SNORD81	0.0555556	0.444444	0.388889	0.0748354	0.33732
SNORD47	8.33333	10.8333	2.5	0.911605	0.978419
SNORD80	3.22222	4.22222	1	0.587778	0.812895
SNORD79	4.83333	5.38889	0.555556	0.463535	0.730376
SNORD78	0.333333	0.222222	-0.111111	0.941683	0.992519
SNORD44	0.555556	1	0.444444	0.659741	0.854423
SNORD77	0.222222	0.444444	0.222222	0.420096	0.697615
SNORD76	2.44444	3.16667	0.722222	0.67464	0.864417
SNORD75	0.111111	0.444444	0.333333	0.190718	0.490805
SNORD74	0.777778	1.11111	0.333333	0.722425	0.889882
ZBTB37	60.4444	52	-8.44444	0.334307	0.633373
SERPINC1	3	3.66667	0.666667	0.273399	0.583029
RC3H1	887	800.5	-86.5	0.673001	0.862598
RABGAP1L	346.056	334.111	-11.9444	0.623807	0.835427
GPR52	18.6111	10.8889	-7.72222	0.0994687	0.375655
CACYBP	196.389	266.5	70.1111	0.0713072	0.331517
MRPS14	236.278	268.556	32.2778	0.358809	0.64512
TNN	118.611	97	-21.6111	0.311174	0.614166
KIAA0040	779.833	607.389	-172.444	0.238674	0.547874
TNR	10.1667	17.8889	7.72222	0.873926	0.962106
RFWD2	282.833	315.667	32.8333	0.350614	0.638516
SCARNA3	3.94444	2.55556	-1.38889	0.218116	0.522676
PAPPA2	13.2222	19.1667	5.94444	0.525306	0.775702
ASTN1	9.94444	10.3889	0.444444	0.873739	0.962106
MIR488	0	0.111111	0.111111	0.163015	0.456869
FAM5B	9.16667	7.38889	-1.77778	0.307122	0.614166
SEC16B	28.3333	35.8333	7.5	0.634782	0.842431
LOC730102	61.7222	64.9444	3.22222	0.692412	0.872838
LOC100302401	12.8889	16.1667	3.27778	0.34909	0.638516
RASAL2	735.556	1062.83	327.278	0.046208	0.282763
C1orf49	2.61111	1.5	-1.11111	0.0119991	0.196281
C1orf220	10	10.4444	0.444444	0.71469	0.884871
RALGPS2	197.389	203.5	6.11111	0.568996	0.804168
ANGPTL1	68.3889	97.9444	29.5556	0.401611	0.683351
FAM20B	301.5	352.778	51.2778	0.506373	0.759714
TOR3A	45.7222	67.4444	21.7222	0.0225621	0.229094
ABL2	630.111	849.556	219.444	0.0591472	0.308685
SOAT1	214.389	353.111	138.722	0.0108631	0.193246
C1orf125	7.38889	8.88889	1.5	0.688836	0.872838
NPHS2	3.05556	2.77778	-0.277778	0.572674	0.804786
TDRD5	7.05556	7.22222	0.166667	0.678338	0.865153
FAM163A	5.05556	3.77778	-1.27778	0.0627315	0.317591
TOR1AIP2	503.222	753.444	250.222	0.0129876	0.197709
TOR1AIP1	573.5	641.944	68.4444	0.447628	0.717319
CEP350	1956.17	2059	102.833	0.912933	0.978419
QSOX1	87.5556	134.056	46.5	0.0497805	0.289351
FLJ23867	23.3333	27.2222	3.88889	0.505797	0.759714
LHX4	10.7778	8.33333	-2.44444	0.278533	0.588034
ACBD6	65	94.5556	29.5556	0.0129643	0.197709
MIR3121	0	0.0555556	0.0555556	0.344943	0.633373
XPR1	633.722	745.611	111.889	0.293093	0.6035
KIAA1614	10.2778	10.1111	-0.166667	0.762556	0.911391
STX6	265.611	320.444	54.8333	0.125979	0.416834
MR1	198.167	254.389	56.2222	0.142691	0.440804
IER5	62.5	72.3333	9.83333	0.476433	0.737999
CACNA1E	24.3333	26.1667	1.83333	0.0706517	0.331517
ZNF648	5.72222	7.72222	2	0.244091	0.55265
GLUL	2068.72	2117.33	48.6111	0.461871	0.729038
TEDDM1	7.72222	6.33333	-1.38889	0.381805	0.668775
NCRNA00272	1.5	0.722222	-0.777778	0.038751	0.267025
RGSL1	4	3.88889	-0.111111	0.532426	0.781968
RNASEL	128	133.278	5.27778	0.680832	0.865153
RGS16	94.2222	133.167	38.9444	0.715887	0.884871
LOC284648	5.33333	8.27778	2.94444	0.0617612	0.314114
RGS8	0.666667	0.944444	0.277778	0.450626	0.720969
NPL	258.278	337.278	79	0.191637	0.49109
DHX9	599.611	772.5	172.889	0.0735896	0.333919
C1orf14	5.22222	4.83333	-0.388889	0.304094	0.612052
LAMC1	2374.28	3962.11	1587.83	0.00208559	0.186258
LAMC2	18.2778	26.8333	8.55556	0.24704	0.555474
NMNAT2	103.056	84.3889	-18.6667	0.704159	0.87785
SMG7	693.556	783.833	90.2778	0.33885	0.633373
NCF2	362.278	280.833	-81.4444	0.812397	0.935624
ARPC5	894.778	1176.89	282.111	0.0966652	0.370456
RGL1	603.389	719.222	115.833	0.223161	0.528461
APOBEC4	8.61111	8.88889	0.277778	0.786736	0.922862
GLT25D2	57.4444	214	156.556	0.657706	0.852647
TSEN15	135.056	201.611	66.5556	0.0071569	0.186258
C1orf21	338.611	500.611	162	0.371707	0.658322
EDEM3	660.611	769.278	108.667	0.355045	0.642848
FAM129A	562.111	583.611	21.5	0.6503	0.851966
RNF2	115.833	159.722	43.8889	0.0396825	0.268417
C1orf25	180.167	188.111	7.94444	0.623807	0.835427
C1orf26	139.889	118.944	-20.9444	0.457146	0.724453
IVNS1ABP	1449.11	1621.5	172.389	0.912933	0.978419
HMCN1	702.333	2151.11	1448.78	0.00963088	0.190411
MIR548F1	0	0	0	NaN	NA
PRG4	882.5	212.389	-670.111	0.303768	0.611569
TPR	3481.11	3729.83	248.722	0.501011	0.756929
C1orf27	274.278	313.278	39	0.410462	0.68856
OCLM	47.7778	33.7222	-14.0556	0.26115	0.568621
PDC	6.72222	6.72222	0	0.667475	0.859287
PTGS2	409.056	357.889	-51.1667	0.5477	0.789434
PLA2G4A	116.778	191.111	74.3333	0.264946	0.572882
FAM5C	6.83333	7.33333	0.5	0.62103	0.835427
LOC440704	5.11111	4.16667	-0.944444	0.178934	0.476445
RGS18	199.167	111.222	-87.9444	0.375528	0.660674
RGS21	4.61111	4.94444	0.333333	0.70166	0.87785
RGS1	136.611	243.722	107.111	0.0217427	0.227685
RGS13	10.1667	18.5	8.33333	0.162888	0.456869
RGS2	814.889	569.444	-245.444	0.323126	0.628418
UCHL5	285.5	373.556	88.0556	0.0713072	0.331517
TROVE2	593.389	694.722	101.333	0.251577	0.559757
GLRX2	23.1111	41	17.8889	0.00679621	0.186258
CDC73	796.389	855.944	59.5556	0.388832	0.673742
MIR1278	0.111111	0.0555556	-0.0555556	0.574419	0.804786
B3GALT2	86.4444	63.5556	-22.8889	0.289007	0.59908
KCNT2	125.278	95.7222	-29.5556	0.568946	0.804168
CFH	2554.89	2501.17	-53.7222	0.987538	1
CFHR3	9.66667	9.94444	0.277778	0.911611	0.978419
CFHR1	1.11111	2	0.888889	0.484675	0.744049
CFHR4	0.944444	0.944444	0	0.93332	0.988489
CFHR2	1.22222	1.27778	0.0555556	0.986624	1
CFHR5	4.33333	5.61111	1.27778	0.0834481	0.350242
F13B	3.66667	4.05556	0.388889	0.584444	0.810938
ASPM	639.056	804.167	165.111	0.103752	0.382414
ZBTB41	333.944	538.722	204.778	0.0208846	0.223775
CRB1	7.94444	8.27778	0.333333	1	1
DENND1B	257.556	294.5	36.9444	0.457117	0.724453
C1orf53	6.77778	11.5556	4.77778	0.0391992	0.268417
LHX9	7.38889	12.2222	4.83333	0.120066	0.408369
NEK7	1147.06	1288.06	141	0.428875	0.703645
ATP6V1G3	0.611111	0.944444	0.333333	0.778039	0.918458
PTPRC	1915.56	1461.89	-453.667	0.541796	0.786448
MIR181B1	0.555556	1.16667	0.611111	0.539304	0.785003
MIR181A1	0.277778	0.722222	0.444444	0.114649	0.40097
NR5A2	106.5	94.6111	-11.8889	0.410673	0.68856
FAM58B	1.22222	1.44444	0.222222	0.986258	1
ZNF281	243	322.056	79.0556	0.124889	0.415286
KIF14	140.611	177.889	37.2778	0.084573	0.350242
DDX59	91.0556	93.0556	2	0.837022	0.946083
CAMSAP1L1	1055.11	1509.67	454.556	0.0187059	0.218547
GPR25	1.72222	2.16667	0.444444	0.394766	0.677942
C1orf106	8.22222	6.88889	-1.33333	0.126136	0.41726
KIF21B	80.3333	47.9444	-32.3889	0.342416	0.633373
CACNA1S	20.5	12.9444	-7.55556	0.373241	0.660396
TMEM9	77.3333	137.111	59.7778	0.0124274	0.196281
IGFN1	115.556	73.2222	-42.3333	0.849316	0.950416
PKP1	16.2222	25.3333	9.11111	0.849095	0.950416
TNNT2	1.94444	2.27778	0.333333	0.757773	0.909867
LAD1	5.88889	6.22222	0.333333	0.619074	0.83452
TNNI1	49.2222	33.2222	-16	0.317326	0.622547
PHLDA3	16.1667	22.8333	6.66667	0.325601	0.63012
CSRP1	342.889	471.222	128.333	0.145539	0.444182
RPS10P7	15.6111	22.2222	6.61111	0.0996433	0.375655
NAV1	730.611	1160.83	430.222	0.0314917	0.247076
MIR1231	0.555556	0.833333	0.277778	0.129107	0.421358
IPO9	554.833	720.278	165.444	0.0479807	0.284742
SHISA4	21.3333	28.7778	7.44444	0.235144	0.543227
LMOD1	292.111	245.556	-46.5556	0.235415	0.543227
TIMM17A	184.5	321.778	137.278	0.00293735	0.186258
RNPEP	79.8889	125.222	45.3333	0.00561208	0.186258
ELF3	6.05556	5.77778	-0.277778	0.696329	0.875074
GPR37L1	3.66667	4.16667	0.5	0.562746	0.801374
ARL8A	28.5556	36.8333	8.27778	0.0736765	0.333919
PTPN7	46.8333	25.6667	-21.1667	0.568747	0.804168
PTPRVP	5.27778	4.55556	-0.722222	0.491153	0.75022
LGR6	26.1667	23.1667	-3	0.326475	0.63012
UBE2T	45.9444	58.8333	12.8889	0.128678	0.420564
PPP1R12B	886.222	649	-237.222	0.037114	0.261222
SYT2	75.8889	47.7778	-28.1111	0.0817588	0.346447
KDM5B	555.944	674.056	118.111	0.21425	0.518907
LOC148709	3.61111	3.5	-0.111111	0.948999	0.993433
RABIF	94.5556	115.722	21.1667	0.117252	0.404016
KLHL12	145.167	156.222	11.0556	0.457001	0.724453
ADIPOR1	719.389	744.167	24.7778	0.278784	0.588034
CYB5R1	76.8889	109.5	32.6111	0.0688065	0.326481
LOC401980	2.66667	2.16667	-0.5	0.241118	0.548291
TMEM183A	53.8889	69.6111	15.7222	0.0479232	0.284742
TMEM183B	39.7222	56.8889	17.1667	0.00901826	0.18739
PPFIA4	21.1111	29.5556	8.44444	0.36663	0.653087
MYOG	5.27778	6.44444	1.16667	0.749803	0.903584
ADORA1	5.94444	5.38889	-0.555556	0.59888	0.821267
MYBPH	5.27778	6.22222	0.944444	0.724097	0.891262
CHI3L1	139.889	71.7222	-68.1667	0.318733	0.622547
CHIT1	17.6111	9.5	-8.11111	0.273366	0.583029
LOC730227	9.94444	7.11111	-2.83333	0.474549	0.737999
BTG2	905.222	532.889	-372.333	0.226233	0.533668
FMOD	219.833	547.944	328.111	0.0154922	0.207226
PRELP	214.944	635.556	420.611	0.0217936	0.227685
OPTC	1.44444	1.05556	-0.388889	0.448451	0.718425
ATP2B4	1274.78	1292.89	18.1111	0.962626	0.997268
SNORA77	0.166667	0.166667	0	1	1
LAX1	24.1667	17.8333	-6.33333	0.0959351	0.370456
ZC3H11A	726.278	804.944	78.6667	0.334525	0.633373
ZBED6	460.056	490	29.9444	0.727805	0.891262
SNRPE	45.9444	57.5	11.5556	0.183681	0.480546
C1orf157	2.44444	2.5	0.0555556	0.745455	0.902488
SOX13	63.5	54.4444	-9.05556	0.516495	0.768166
ETNK2	14.2222	14.8333	0.611111	0.727248	0.891262
REN	2.33333	1.16667	-1.16667	0.0279477	0.237826
KISS1	1	1.44444	0.444444	0.190746	0.490805
GOLT1A	1.5	1.33333	-0.166667	0.947163	0.993433
PLEKHA6	32.8333	20.8889	-11.9444	0.37482	0.660674
LOC127841	2.05556	2	-0.0555556	0.935653	0.988489
PPP1R15B	444.889	456.556	11.6667	0.537187	0.782205
PIK3C2B	167.944	145.111	-22.8333	0.62791	0.838698
MDM4	1291.78	867.278	-424.5	0.0636823	0.317591
LRRN2	9.94444	9.94444	0	0.679268	0.865153
NFASC	59.6111	34.8889	-24.7222	0.0141632	0.201377
CNTN2	15.2222	13.7222	-1.5	0.4948	0.752855
TMEM81	16.5556	14.1111	-2.44444	0.274204	0.583029
RBBP5	165.056	205.444	40.3889	0.173657	0.469257
DSTYK	268.111	292.833	24.7222	0.646386	0.848757
TMCC2	119.611	33.4444	-86.1667	0.178546	0.475971
NUAK2	28.5556	23.1667	-5.38889	0.204273	0.507439
KLHDC8A	11.7222	9.77778	-1.94444	0.763093	0.911391
LEMD1	0.888889	1.5	0.611111	0.815152	0.937217
MIR135B	0.111111	0.0555556	-0.0555556	0.574419	0.804786
CDK18	34.7778	52.6667	17.8889	0.288945	0.59908
LOC284578	8.72222	6.72222	-2	0.239467	0.548291
MFSD4	27.8889	18.2222	-9.66667	0.0477508	0.284742
ELK4	668.278	689.944	21.6667	0.447628	0.717319
SLC45A3	16.3889	15.3889	-1	0.557524	0.797541
NUCKS1	2989.56	3662.44	672.889	0.180996	0.478922
RAB7L1	102.444	139.611	37.1667	0.0236516	0.232075
SLC41A1	241.222	320.111	78.8889	0.0966437	0.370456
PM20D1	10.1111	6.61111	-3.5	0.144112	0.444182
SLC26A9	8.61111	10.4444	1.83333	0.503196	0.759491
FAM72A	2.22222	1.66667	-0.555556	0.791721	0.924975
AVPR1B	2.55556	2.38889	-0.166667	0.681253	0.865315
C1orf186	9.16667	12.0556	2.88889	0.656544	0.852647
CTSE	78.5556	6.5	-72.0556	0.00169352	0.186258
SRGAP2	439.778	500.611	60.8333	0.289162	0.59908
IKBKE	22.2222	24.0556	1.83333	0.568547	0.804168
RASSF5	136.167	108.944	-27.2222	0.410673	0.68856
LGTN	124.111	140.222	16.1111	0.367185	0.653087
DYRK3	70.1667	51.1111	-19.0556	0.318889	0.622547
MAPKAPK2	159.722	199.5	39.7778	0.113619	0.397766
IL10	9.33333	12.8333	3.5	0.22824	0.535405
IL19	2.55556	2.72222	0.166667	1	1
IL20	2.33333	1.94444	-0.388889	0.362771	0.651072
IL24	11.7222	9.22222	-2.5	0.135695	0.431347
FAIM3	129.778	62.1667	-67.6111	0.0461659	0.282763
PIGR	5.72222	6.77778	1.05556	0.248401	0.555948
FCAMR	4.38889	3.83333	-0.555556	0.554333	0.797184
C1orf116	11.9444	13.5556	1.61111	0.961955	0.997268
YOD1	290.444	113.111	-177.333	0.223161	0.528461
PFKFB2	150.222	139.056	-11.1667	0.911792	0.978419
C4BPB	2.72222	4.27778	1.55556	0.0792679	0.34351
C4BPA	5.5	4.11111	-1.38889	0.2072	0.510192
[truncated: 21,101 more rows]
