# Supplementary material for: Transcriptome Sequencing Unveils a Molecular-Stratification-Predicting Prognosis of Sarcoma Associated with Lipid Metabolism
Source: Int J Mol Sci. 2024 Jan 29;25(3):1643. doi: 10.3390/ijms25031643 (PMC10855378; doi:10.3390/ijms25031643)
Supplement: Supplementary file 1 [file ijms-25-01643-s001.zip › Table S5.xlsx]

## Sheet: Sheet1
Table S5. Spearman correlation of Immune cell and risk score
immune cell	correlation	p value
aDC_xCell	-0.437059	2.28938e-13
B-cells_xCell	-0.277726	6.45443e-06
CD4+_memory_T-cells_xCell	-0.192442	0.00198164
CD4+_naive_T-cells_xCell	-0.215389	0.000520122
CD4+_Tem_xCell	-0.361187	2.63468e-09
CD8+_T-cells_xCell	-0.320512	1.58813e-07
CD8+_Tcm_xCell	-0.392552	7.34557e-11
CD8+_Tem_xCell	-0.415951	3.93049e-12
cDC_xCell	-0.436768	2.38406e-13
Class-switched_memory_B-cells_xCell	-0.264908	1.74886e-05
CMP_xCell	-0.217155	0.000466427
DC_xCell	-0.404945	1.60289e-11
Epithelial_cells_xCell	-0.166622	0.0075488
GMP_xCell	-0.233065	0.000168065
HSC_xCell	-0.129701	0.0380953
iDC_xCell	-0.305431	6.27517e-07
ly_Endothelial_cells_xCell	-0.132543	0.0340336
Macrophages_xCell	-0.292527	1.91592e-06
Macrophages_M1_xCell	-0.341388	2.08552e-08
Macrophages_M2_xCell	-0.320988	1.51884e-07
Mast_cells_xCell	-0.132359	0.0342854
Megakaryocytes_xCell	-0.220667	0.000374612
Monocytes_xCell	-0.400599	2.75348e-11
MSC_xCell	0.194213	0.00179637
mv_Endothelial_cells_xCell	-0.164003	0.00856268
naive_B-cells_xCell	-0.16101	0.00986823
Neurons_xCell	0.283805	3.95228e-06
NKT_xCell	-0.393903	6.24197e-11
Osteoblast_xCell	0.276192	7.29156e-06
pDC_xCell	-0.383992	2.02724e-10
Pericytes_xCell	0.181231	0.00361842
Preadipocytes_xCell	-0.154288	0.0134606
pro_B-cells_xCell	-0.131188	0.0359225
Smooth_muscle_xCell	0.241484	9.5108e-05
Tgd_cells_xCell	-0.129175	0.0388899
B_cell_TIMER	-0.261331	2.289e-05
T_cell_CD4_TIMER	-0.365408	1.66376e-09
T_cell_CD8_TIMER	-0.197838	0.00146557
Neutrophil_TIMER	-0.239237	0.000110938
Macrophage_TIMER	-0.131934	0.0348719
DC_TIMER	-0.384669	1.87279e-10
B_cells_QuanTIseq	-0.215081	0.000530028
Macrophages_M1_QuanTIseq	-0.374774	5.85591e-10
Macrophages_M2_QuanTIseq	-0.243317	8.37924e-05
Monocytes_QuanTIseq	-0.130399	0.0370623
NK_cells_QuanTIseq	0.229703	0.000209776
T_cells_CD8_QuanTIseq	-0.376133	5.01844e-10
Tregs_QuanTIseq	-0.146289	0.0191918
Dendritic_cells_QuanTIseq	0.20488	0.000976972
T_cells_MCPcounter	-0.433956	3.5209e-13
CD8_T_cells_MCPcounter	-0.462809	5.40595e-15
Cytotoxic_lymphocytes_MCPcounter	-0.342081	1.94434e-08
B_lineage_MCPcounter	-0.351514	7.36934e-09
NK_cells_MCPcounter	-0.397401	4.07983e-11
Monocytic_lineage_MCPcounter	-0.382911	2.29971e-10
Myeloid_dendritic_cells_MCPcounter	-0.47054	1.64844e-15
Fibroblasts_MCPcounter	0.243337	8.3676e-05
Bcells_EPIC	-0.259331	2.65642e-05
CAFs_EPIC	0.225742	0.000271256
CD4_Tcells_EPIC	-0.195092	0.00171043
Endothelial_EPIC	-0.189948	0.00227227
Macrophages_EPIC	-0.402502	2.17495e-11
Plasma_cells_CIBERSORT-ABS	-0.166564	0.00757011
T_cells_CD8_CIBERSORT-ABS	-0.389438	1.06633e-10
T_cells_follicular_helper_CIBERSORT-ABS	-0.182357	0.0034113
T_cells_regulatory_(Tregs)_CIBERSORT-ABS	-0.241838	9.28136e-05
NK_cells_resting_CIBERSORT-ABS	0.153132	0.0141824
NK_cells_activated_CIBERSORT-ABS	-0.233991	0.000158018
Monocytes_CIBERSORT-ABS	-0.260011	2.52571e-05
Macrophages_M0_CIBERSORT-ABS	0.251361	4.75015e-05
Macrophages_M1_CIBERSORT-ABS	-0.35105	7.73594e-09
Macrophages_M2_CIBERSORT-ABS	-0.185445	0.00289684
Dendritic_cells_resting_CIBERSORT-ABS	-0.27649	7.12118e-06
Neutrophils_CIBERSORT-ABS	-0.126727	0.0427773
Plasma_cells_CIBERSORT	-0.138224	0.0270086
T_cells_CD8_CIBERSORT	-0.347353	1.13511e-08
T_cells_follicular_helper_CIBERSORT	-0.141771	0.0232864
T_cells_regulatory_(Tregs)_CIBERSORT	-0.171534	0.00593173
NK_cells_resting_CIBERSORT	0.156579	0.0121246
Monocytes_CIBERSORT	-0.192706	0.00195297
Macrophages_M0_CIBERSORT	0.306927	5.49398e-07
Macrophages_M1_CIBERSORT	-0.254379	3.8203e-05
Dendritic_cells_resting_CIBERSORT	-0.261605	2.24263e-05
