# Supplementary material for: Transcriptome Sequencing Unveils a Molecular-Stratification-Predicting Prognosis of Sarcoma Associated with Lipid Metabolism
Source: Int J Mol Sci. 2024 Jan 29;25(3):1643. doi: 10.3390/ijms25031643 (PMC10855378; doi:10.3390/ijms25031643)
Supplement: Supplementary file 1 [file ijms-25-01643-s001.zip › Table S6.xlsx]

## Sheet: Sheet1
Table S6. Clinical features of patients in CHCAMS cohort
Characteristics		Cases	Percentage(%)
Age(years)	<65	18	37.5
	≥ 65	30	62.5
Sex	Male	24	50
	Female	24	50
Diagnosis	Undifferentiated sarcoma	17	35.4167
	Undifferentiated pleomorphic sarcoma	31	64.5833
Location	Limbs	28	58.3333
	Trunk	17	35.4167
	Head and neck	3	6.25
Clinical outcome	Dead	10	20.8333
	Alive	38	79.1667
Total		48	100
